# Supplementary material for: 1-(Biphenyl-4-ylmethyl­idene)thio­semicarbazide monohydrate
Source: Acta Crystallogr Sect E Struct Rep Online. 2010 Apr 10;66(Pt 5):o1029. doi: 10.1107/S1600536810011888 (PMC2979168; doi:10.1107/S1600536810011888)
Supplement: Supplementary file 1 [file e-66-o1029-sup1.cif]

##############################################################################
###                                                                        ###
###        Electronic paper (Acta Crystallographica Section E)             ###
###                                                                        ###
##############################################################################
#                                                                            #
# This CIF contains the data in a paper accepted for publication in Acta     #
# Crystallographica Section E. It conforms to the requirements of Notes      #
# for Authors for Section E, and has been peer reviewed under the auspices   #
# of the IUCr Commission on Journals.                                        #
#                                                                            #
# Full details of the Crystallographic Information File format               #
# are given in the paper "The Crystallographic Information File (CIF):       #
# a New Standard Archive File for Crystallography" by S. R. Hall, F. H.      #
# Allen and I. D. Brown [Acta Cryst. (1991), A47, 655-685].                  #
#                                                                            #
# The current version of the core CIF dictionary is obtainable from          #
# ftp://ftp.iucr.org/pub/cif_core.dic. The current version number is 2.4.    #
#                                                                            #
# Software is freely available for graphical display of the structure(s) in  #
# this CIF.  For information consult the CIF home page http://www.iucr.org/  #
# cif/home.html                                                              #
#                                                                            #
# This file may be used for bona fide research purposes within the           #
# scientific community so long as proper attribution is given to the journal # 
# article from which it was obtained.                                        #
#                                                                            #
##############################################################################
                                             
data_global
_audit_creation_method     'from SHELXL97 CIF and IUCr SHELXL97-template'
_journal_date_recd_electronic     2010-03-19
_journal_date_accepted     2010-03-29
_journal_name_full     'Acta Crystallographica, Section E'
_journal_year     2010
_journal_volume     66
_journal_issue      5
_journal_page_first     o1029
_journal_page_last     o1029
_journal_paper_category     QO
_journal_coeditor_code     VM2023
_publ_contact_author_name     'Santiago Gar\'ia-Granda'
_publ_contact_author_address
;
Departamento de Qu\'imica F\'isica y Anal\'itica
Facultad de Qu\'imica
Universidad de Oviedo
C/ Juli\'an Claver\'ia, 8
33006 Oviedo
(Asturias) Spain
;
_publ_contact_author_email     'sgg@uniovi.es'
_publ_contact_author_fax     '+34 985 103125'
_publ_contact_author_phone     '+34 985 103477'
_publ_section_title
;
1-(Biphenyl-4-ylmethylidene)thiosemicarbazide monohydrate
;
loop_
    _publ_author_name
    _publ_author_address
    'Rafael Mendoza-Mero\~no'
;
Departamento de Qu\'imica F\'isica y Anal\'itica
Facultad de Qu\'imica
Universidad de Oviedo
C/ Juli\'an Claver\'ia, 8
33006 Oviedo (Asturias)
Spain
;
    'Laura Men\'endez-Taboada'
;
Departamento de Qu\'imica F\'isica y Anal\'itica
Facultad de Qu\'imica
Universidad de Oviedo
C/ Juli\'an Claver\'ia, 8
33006 Oviedo (Asturias)
Spain
;
    'Eva Fern\'andez-Zapico'
;
Departamento de Qu\'imica F\'isica y Anal\'itica
Facultad de Qu\'imica
Universidad de Oviedo
C/ Juli\'an Claver\'ia, 8
33006 Oviedo (Asturias)
Spain
;
    'Santiago Garc\'ia-Granda'
;
Departamento de Qu\'imica F\'isica y Anal\'itica
Facultad de Qu\'imica
Universidad de Oviedo
C/ Juli\'an Claver\'ia, 8
33006 Oviedo (Asturias)
Spain
;
_publ_section_synopsis     .
data_I
_chemical_name_systematic
;
1-(Biphenyl-4-ylmethylidene)thiosemicarbazide monohydrate
;
_chemical_name_common     ?
_chemical_formula_moiety     'C14 H13 N3 S, H2 O'
_chemical_formula_sum     'C14 H15 N3 O S'
_chemical_formula_iupac     'C14 H13 N3 S, H2 O'
_chemical_formula_weight     273.36
_chemical_melting_point     475
_symmetry_cell_setting     'monoclinic'
_symmetry_space_group_name_H-M     'P 21/c'
_symmetry_space_group_name_Hall     '-P 2ybc'
loop_
    _symmetry_equiv_pos_as_xyz
    'x, y, z'
    '-x, y+1/2, -z+1/2'
    '-x, -y, -z'
    'x, -y-1/2, z-1/2'
_cell_length_a     14.428(5)
_cell_length_b     6.350(5)
_cell_length_c     15.276(4)
_cell_angle_alpha     90.000
_cell_angle_beta     99.750(5)
_cell_angle_gamma     90.000
_cell_volume     1379.3(12)
_cell_formula_units_Z     4
_cell_measurement_reflns_used     3594
_cell_measurement_theta_min     3.8946
_cell_measurement_theta_max     71.1740
_cell_measurement_temperature     293(2)
_exptl_crystal_description     needle
_exptl_crystal_colour     yellow
_exptl_crystal_size_max     0.2839
_exptl_crystal_size_mid     0.2156
_exptl_crystal_size_min     0.1928
_exptl_crystal_density_diffrn     1.316
_exptl_crystal_density_meas     ?
_exptl_crystal_density_method     'not measured'
_exptl_crystal_F_000     576
_exptl_absorpt_coefficient_mu     2.048
_exptl_absorpt_correction_type     'multi-scan'
_exptl_absorpt_process_details
;
(CrysAlis Pro; Oxford Diffraction, 2009)
;
_exptl_absorpt_correction_T_min     0.65910
_exptl_absorpt_correction_T_max     1.00000
_exptl_special_details
;
CrysAlisPro, Oxford Diffraction Ltd., Version 1.171.34.9
(release 08-12-2009 CrysAlis171 .NET)(compiled Dec  8 2009,17:31:18).
Empirical absorption correction using spherical harmonics,implemented
in SCALE3 ABSPACK scaling algorithm.
;
_diffrn_ambient_temperature     293(2)
_diffrn_radiation_type     CuK\a
_diffrn_radiation_wavelength     1.54180
_diffrn_radiation_source     'Enhance (Cu) X-ray Source'
_diffrn_radiation_monochromator     graphite
_diffrn_measurement_device_type     'Oxford Diffraction Xcalibur Gemini S'
_diffrn_measurement_method     '\w scans'
_diffrn_detector_area_resol_mean     10.2673
_diffrn_reflns_number     8823
_diffrn_reflns_av_R_equivalents     0.0350
_diffrn_reflns_av_sigmaI/netI     0.0255
_diffrn_reflns_theta_min     5.88
_diffrn_reflns_theta_max     71.31
_diffrn_reflns_theta_full     71.31
_diffrn_measured_fraction_theta_max     0.988
_diffrn_measured_fraction_theta_full     0.988
_diffrn_reflns_limit_h_min     -17
_diffrn_reflns_limit_h_max     17
_diffrn_reflns_limit_k_min     -6
_diffrn_reflns_limit_k_max     7
_diffrn_reflns_limit_l_min     -17
_diffrn_reflns_limit_l_max     18
_diffrn_standards_number     ?
_diffrn_standards_interval_count     ?
_diffrn_standards_interval_time     ?
_diffrn_standards_decay_%     ?
_refine_special_details
;
Refinement of <i>F</i>^2^ against ALL reflections. The weighted <i>R</i>-factor
wR and goodness of fit <i>S</i> are based on <i>F</i>^2^, conventional
<i>R</i>-factors <i>R</i> are based on <i>F</i>, with <i>F</i> set to zero for
negative <i>F</i>^2^. The threshold expression of <i>F</i>^2^ >
\s(<i>F</i>^2^) is used only for calculating <i>R</i>-factors(gt) etc. and is
not relevant to the choice of reflections for refinement. <i>R</i>-factors
based on <i>F</i>^2^ are statistically about twice as large as those based on
<i>F</i>, and <i>R</i>- factors based on ALL data will be even larger.
;
_reflns_number_total     2652
_reflns_number_gt     2208
_reflns_threshold_expression     I>2sigma(I)
_refine_ls_structure_factor_coef     Fsqd
_refine_ls_matrix_type     full
_refine_ls_R_factor_all     0.0540
_refine_ls_R_factor_gt     0.0435
_refine_ls_wR_factor_gt     0.1199
_refine_ls_wR_factor_ref     0.1451
_refine_ls_goodness_of_fit_ref     1.121
_refine_ls_restrained_S_all     1.121
_refine_ls_number_reflns     2652
_refine_ls_number_parameters     233
_refine_ls_number_restraints     0
_refine_ls_hydrogen_treatment     mixed
_refine_ls_weighting_scheme     calc
_refine_ls_weighting_details
         'calc w=1/[\s^2^(Fo^2^)+(0.0724P)^2^+0.4128P] where P=(Fo^2^+2Fc^2^)/3'
_atom_sites_solution_hydrogens     geom
_atom_sites_solution_primary     direct
_atom_sites_solution_secondary     difmap
_refine_ls_shift/su_max     0.001
_refine_ls_shift/su_mean     0.000
_refine_diff_density_max     0.335
_refine_diff_density_min     -0.321
_refine_ls_extinction_method     'SHELXL97 (Sheldrick, 2008)'
_refine_ls_extinction_coef     0.0022(5)
_refine_ls_extinction_expression
                                  'Fc^*^=kFc[1+0.001xFc^2^\l^3^/sin(2\q)]^-1/4^'
loop_
    _atom_type_symbol
    _atom_type_description
    _atom_type_scat_dispersion_real
    _atom_type_scat_dispersion_imag
    _atom_type_scat_source
    'C' 'C' 0.0181 0.0091
                         'International Tables Vol C Tables 4.2.6.8 and 6.1.1.4'
    'H' 'H' 0.0000 0.0000
                         'International Tables Vol C Tables 4.2.6.8 and 6.1.1.4'
    'N' 'N' 0.0311 0.0180
                         'International Tables Vol C Tables 4.2.6.8 and 6.1.1.4'
    'S' 'S' 0.3331 0.5567
                         'International Tables Vol C Tables 4.2.6.8 and 6.1.1.4'
    'O' 'O' 0.0492 0.0322
                         'International Tables Vol C Tables 4.2.6.8 and 6.1.1.4'
_computing_data_collection     'CrysAlis CCD (Oxford Diffraction, 2009)'
_computing_cell_refinement     'CrysAlis RED (Oxford Diffraction, 2009)'
_computing_data_reduction     'CrysAlis RED (Oxford Diffraction, 2009)'
_computing_structure_solution     'SIR92 (Altomare <i>et al.</i>,  1994)'
_computing_structure_refinement     'SHELXL97 (Sheldrick, 2008)'
_computing_molecular_graphics     'ORTEP-3 for Windows (Farrugia, 1997)'
_computing_publication_material
;
WinGX (Farrugia, 1999) and PLATON (Spek, 2009)'
;
loop_
    _atom_site_type_symbol
    _atom_site_label
    _atom_site_fract_x
    _atom_site_fract_y
    _atom_site_fract_z
    _atom_site_U_iso_or_equiv
    _atom_site_adp_type
    _atom_site_calc_flag
    _atom_site_refinement_flags
    _atom_site_occupancy
    _atom_site_disorder_assembly
    _atom_site_disorder_group
    S S1 1.03245(4) -0.35800(9) 0.35948(4) 0.0569(2) Uani d . 1 . .
    N N2 0.87783(13) -0.1308(3) 0.31541(13) 0.0506(5) Uani d . 1 . .
    N N1 0.79162(12) -0.0958(3) 0.26420(12) 0.0512(5) Uani d . 1 . .
    O O1 0.95339(19) 0.1981(4) 0.42955(18) 0.0826(7) Uani d . 1 . .
    C C9 0.62409(16) 0.3346(4) 0.22359(17) 0.0554(6) Uani d . 1 . .
    C C14 0.92353(15) -0.3091(4) 0.30268(15) 0.0518(5) Uani d . 1 . .
    N N3 0.87879(17) -0.4428(4) 0.24280(16) 0.0687(6) Uani d . 1 . .
    C C7 0.48473(14) 0.2361(4) 0.12056(15) 0.0490(5) Uani d . 1 . .
    C C13 0.75391(15) 0.0839(4) 0.27165(16) 0.0526(5) Uani d . 1 . .
    C C10 0.66283(15) 0.1342(3) 0.21913(15) 0.0506(5) Uani d . 1 . .
    C C11 0.61170(16) -0.0131(4) 0.16261(17) 0.0546(5) Uani d . 1 . .
    C C8 0.53638(16) 0.3841(4) 0.17552(16) 0.0543(6) Uani d . 1 . .
    C C6 0.39026(15) 0.2860(4) 0.07042(15) 0.0516(5) Uani d . 1 . .
    C C12 0.52453(16) 0.0367(4) 0.11508(16) 0.0545(6) Uani d . 1 . .
    C C5 0.36951(18) 0.4859(4) 0.03497(19) 0.0639(6) Uani d . 1 . .
    C C1 0.31911(17) 0.1354(4) 0.05726(18) 0.0609(6) Uani d . 1 . .
    C C2 0.22957(19) 0.1843(5) 0.01258(19) 0.0707(7) Uani d . 1 . .
    C C4 0.2796(2) 0.5341(5) -0.0100(2) 0.0748(8) Uani d . 1 . .
    C C3 0.2100(2) 0.3841(6) -0.02047(18) 0.0728(8) Uani d . 1 . .
    H H8 0.5121(18) 0.525(5) 0.1814(18) 0.063(7) Uiso d . 1 . .
    H H12 0.4912(18) -0.064(4) 0.0746(17) 0.060(7) Uiso d . 1 . .
    H H5 0.421(2) 0.590(5) 0.041(2) 0.078(9) Uiso d . 1 . .
    H H1 0.3329(17) -0.005(4) 0.0831(18) 0.060(7) Uiso d . 1 . .
    H H9 0.6583(17) 0.436(4) 0.2642(17) 0.057(7) Uiso d . 1 . .
    H H13 0.7819(17) 0.187(4) 0.3128(17) 0.052(6) Uiso d . 1 . .
    H H11 0.638(2) -0.147(4) 0.1583(19) 0.066(8) Uiso d . 1 . .
    H H3 0.146(2) 0.420(5) -0.053(2) 0.085(9) Uiso d . 1 . .
    H H4 0.267(2) 0.679(6) -0.036(2) 0.094(10) Uiso d . 1 . .
    H H2 0.180(2) 0.076(6) 0.004(2) 0.094(11) Uiso d . 1 . .
    H H14 0.907(2) -0.033(5) 0.3552(19) 0.066(8) Uiso d . 1 . .
    H H15 0.825(2) -0.392(5) 0.211(2) 0.072(8) Uiso d . 1 . .
    H H16 0.907(2) -0.553(6) 0.229(2) 0.082(9) Uiso d . 1 . .
    H H17 0.975(3) 0.304(8) 0.404(3) 0.129(16) Uiso d . 1 . .
    H H18 0.959(3) 0.210(7) 0.481(3) 0.120(17) Uiso d . 1 . .
loop_
    _atom_site_aniso_label
    _atom_site_aniso_U_11
    _atom_site_aniso_U_22
    _atom_site_aniso_U_33
    _atom_site_aniso_U_12
    _atom_site_aniso_U_13
    _atom_site_aniso_U_23
    S1 0.0468(3) 0.0545(4) 0.0666(4) 0.0023(2) 0.0016(3) 0.0058(3)
    N2 0.0410(9) 0.0526(10) 0.0555(11) 0.0008(8) 0.0005(8) -0.0025(8)
    N1 0.0417(9) 0.0596(11) 0.0509(10) 0.0024(8) 0.0035(7) -0.0017(8)
    O1 0.1079(17) 0.0666(12) 0.0679(14) -0.0285(12) -0.0003(12) -0.0015(11)
    C9 0.0459(12) 0.0556(13) 0.0621(14) -0.0015(10) 0.0020(10) -0.0123(11)
    C14 0.0498(12) 0.0509(12) 0.0562(13) -0.0018(9) 0.0134(10) 0.0014(10)
    N3 0.0610(13) 0.0635(14) 0.0759(15) 0.0105(11) -0.0048(11) -0.0176(11)
    C7 0.0431(10) 0.0533(12) 0.0500(11) -0.0014(9) 0.0066(9) -0.0015(9)
    C13 0.0444(11) 0.0564(13) 0.0560(13) -0.0008(10) 0.0052(9) -0.0058(11)
    C10 0.0422(11) 0.0541(12) 0.0552(12) -0.0006(9) 0.0073(9) -0.0027(10)
    C11 0.0490(12) 0.0500(12) 0.0630(14) 0.0034(10) 0.0046(10) -0.0039(10)
    C8 0.0485(12) 0.0516(13) 0.0614(14) 0.0038(10) 0.0057(10) -0.0061(10)
    C6 0.0457(11) 0.0598(13) 0.0490(12) 0.0023(10) 0.0067(9) -0.0032(10)
    C12 0.0491(12) 0.0536(13) 0.0577(13) -0.0037(10) 0.0004(10) -0.0081(10)
    C5 0.0558(14) 0.0617(15) 0.0714(16) 0.0053(12) 0.0030(11) 0.0020(12)
    C1 0.0488(12) 0.0681(16) 0.0627(15) -0.0034(11) 0.0007(10) 0.0016(12)
    C2 0.0510(14) 0.092(2) 0.0656(16) -0.0049(14) 0.0009(11) -0.0072(14)
    C4 0.0709(17) 0.0776(19) 0.0721(18) 0.0199(15) 0.0007(13) 0.0035(14)
    C3 0.0559(15) 0.102(2) 0.0566(15) 0.0155(15) -0.0005(11) -0.0039(14)
_geom_special_details
;
All esds (except the esd in the dihedral angle between two l.s. planes) are
estimated using the full covariance matrix. The cell esds are taken into
account individually in the estimation of esds in distances, angles and
torsion angles; correlations between esds in cell parameters are only used
when they are defined by crystal symmetry. An approximate (isotropic)
treatment of cell esds is used for estimating esds involving l.s. planes.
;
loop_
    _geom_bond_atom_site_label_1
    _geom_bond_atom_site_label_2
    _geom_bond_site_symmetry_2
    _geom_bond_distance
    _geom_bond_publ_flag
    S1 C14 . 1.690(2) ?
    N2 C14 . 1.341(3) ?
    N2 N1 . 1.371(3) ?
    N2 H14 . 0.92(3) ?
    N1 C13 . 1.278(3) ?
    O1 H17 . 0.86(5) ?
    O1 H18 . 0.77(5) ?
    C9 C8 . 1.387(3) ?
    C9 C10 . 1.397(3) ?
    C9 H9 . 0.97(3) ?
    C14 N3 . 1.332(3) ?
    N3 H15 . 0.90(3) ?
    N3 H16 . 0.86(4) ?
    C7 C8 . 1.390(3) ?
    C7 C12 . 1.399(3) ?
    C7 C6 . 1.480(3) ?
    C13 C10 . 1.454(3) ?
    C13 H13 . 0.95(3) ?
    C10 C11 . 1.396(3) ?
    C11 C12 . 1.378(3) ?
    C11 H11 . 0.94(3) ?
    C8 H8 . 0.97(3) ?
    C6 C1 . 1.393(4) ?
    C6 C5 . 1.393(4) ?
    C12 H12 . 0.96(3) ?
    C5 C4 . 1.396(4) ?
    C5 H5 . 0.98(3) ?
    C1 C2 . 1.390(4) ?
    C1 H1 . 0.98(3) ?
    C2 C3 . 1.377(5) ?
    C2 H2 . 0.98(4) ?
    C4 C3 . 1.374(5) ?
    C4 H4 . 1.01(4) ?
    C3 H3 . 0.99(3) ?
loop_
    _geom_angle_atom_site_label_1
    _geom_angle_atom_site_label_2
    _geom_angle_atom_site_label_3
    _geom_angle_site_symmetry_1
    _geom_angle_site_symmetry_3
    _geom_angle
    _geom_angle_publ_flag
    C14 N2 N1 . . 118.4(2) ?
    C14 N2 H14 . . 119.4(17) ?
    N1 N2 H14 . . 122.1(17) ?
    C13 N1 N2 . . 116.9(2) ?
    H17 O1 H18 . . 113(4) ?
    C8 C9 C10 . . 121.1(2) ?
    C8 C9 H9 . . 120.6(15) ?
    C10 C9 H9 . . 118.1(15) ?
    N3 C14 N2 . . 116.4(2) ?
    N3 C14 S1 . . 122.39(19) ?
    N2 C14 S1 . . 121.19(18) ?
    C14 N3 H15 . . 114.4(19) ?
    C14 N3 H16 . . 120(2) ?
    H15 N3 H16 . . 124(3) ?
    C8 C7 C12 . . 117.7(2) ?
    C8 C7 C6 . . 121.3(2) ?
    C12 C7 C6 . . 121.0(2) ?
    N1 C13 C10 . . 120.4(2) ?
    N1 C13 H13 . . 122.5(15) ?
    C10 C13 H13 . . 117.1(15) ?
    C11 C10 C9 . . 117.8(2) ?
    C11 C10 C13 . . 121.9(2) ?
    C9 C10 C13 . . 120.3(2) ?
    C12 C11 C10 . . 120.8(2) ?
    C12 C11 H11 . . 120.6(17) ?
    C10 C11 H11 . . 118.6(17) ?
    C9 C8 C7 . . 121.0(2) ?
    C9 C8 H8 . . 118.1(16) ?
    C7 C8 H8 . . 120.9(16) ?
    C1 C6 C5 . . 117.7(2) ?
    C1 C6 C7 . . 121.3(2) ?
    C5 C6 C7 . . 121.0(2) ?
    C11 C12 C7 . . 121.5(2) ?
    C11 C12 H12 . . 120.0(16) ?
    C7 C12 H12 . . 118.4(16) ?
    C6 C5 C4 . . 120.8(3) ?
    C6 C5 H5 . . 118.1(18) ?
    C4 C5 H5 . . 121.1(18) ?
    C2 C1 C6 . . 121.2(3) ?
    C2 C1 H1 . . 120.6(15) ?
    C6 C1 H1 . . 118.1(15) ?
    C3 C2 C1 . . 120.1(3) ?
    C3 C2 H2 . . 120(2) ?
    C1 C2 H2 . . 120(2) ?
    C3 C4 C5 . . 120.4(3) ?
    C3 C4 H4 . . 121(2) ?
    C5 C4 H4 . . 119(2) ?
    C4 C3 C2 . . 119.7(3) ?
    C4 C3 H3 . . 119.5(19) ?
    C2 C3 H3 . . 120.8(19) ?
loop_
    _geom_torsion_atom_site_label_1
    _geom_torsion_atom_site_label_2
    _geom_torsion_atom_site_label_3
    _geom_torsion_atom_site_label_4
    _geom_torsion_site_symmetry_1
    _geom_torsion_site_symmetry_2
    _geom_torsion_site_symmetry_3
    _geom_torsion_site_symmetry_4
    _geom_torsion
    _geom_torsion_publ_flag
    C14 N2 N1 C13 . . . . -173.4(2) ?
    N1 N2 C14 N3 . . . . -2.6(3) ?
    N1 N2 C14 S1 . . . . 176.85(16) ?
    N2 N1 C13 C10 . . . . 179.54(19) ?
    C8 C9 C10 C11 . . . . 1.9(4) ?
    C8 C9 C10 C13 . . . . -178.5(2) ?
    N1 C13 C10 C11 . . . . 3.1(4) ?
    N1 C13 C10 C9 . . . . -176.4(2) ?
    C9 C10 C11 C12 . . . . -2.0(4) ?
    C13 C10 C11 C12 . . . . 178.5(2) ?
    C10 C9 C8 C7 . . . . -0.7(4) ?
    C12 C7 C8 C9 . . . . -0.4(4) ?
    C6 C7 C8 C9 . . . . 178.8(2) ?
    C8 C7 C6 C1 . . . . -143.7(2) ?
    C12 C7 C6 C1 . . . . 35.4(3) ?
    C8 C7 C6 C5 . . . . 36.1(3) ?
    C12 C7 C6 C5 . . . . -144.8(3) ?
    C10 C11 C12 C7 . . . . 0.9(4) ?
    C8 C7 C12 C11 . . . . 0.3(4) ?
    C6 C7 C12 C11 . . . . -178.8(2) ?
    C1 C6 C5 C4 . . . . 1.7(4) ?
    C7 C6 C5 C4 . . . . -178.1(2) ?
    C5 C6 C1 C2 . . . . -1.9(4) ?
    C7 C6 C1 C2 . . . . 177.9(2) ?
    C6 C1 C2 C3 . . . . 0.7(4) ?
    C6 C5 C4 C3 . . . . -0.3(4) ?
    C5 C4 C3 C2 . . . . -1.0(4) ?
    C1 C2 C3 C4 . . . . 0.8(4) ?
loop_
    _geom_hbond_atom_site_label_D
    _geom_hbond_atom_site_label_H
    _geom_hbond_atom_site_label_A
    _geom_hbond_site_symmetry_A
    _geom_hbond_distance_DH
    _geom_hbond_distance_HA
    _geom_hbond_distance_DA
    _geom_hbond_angle_DHA
    N2 H14 O1 1 0.92(3) 1.91(3) 2.819(3) 172(3)
    N3 H15 N1 1 0.91(3) 2.14(3) 2.585(3) 110(2)
    N3 H16 S1 2_745 0.86(4) 2.59(4) 3.422(3) 163(3)
    O1 H17 S1 1_565 0.86(5) 2.44(5) 3.287(3) 169(4)
    O1 H18 S1 3_756 0.77(5) 2.60(5) 3.352(3) 164(5)
