# Supplementary material for: 1-(Biphenyl-4-ylmethyl­idene)thio­semicarbazide monohydrate
Source: Acta Crystallogr Sect E Struct Rep Online. 2010 Apr 10;66(Pt 5):o1029. doi: 10.1107/S1600536810011888 (PMC2979168; doi:10.1107/S1600536810011888)
Supplement: Supplementary file 2 [file e-66-o1029-Isup2.hkl]

# 
# h,k,l, Fc-squared, Fo-squared, sigma(Fo-squared) and status flag 
# 
data_I
_shelx_title ' ' 
_shelx_refln_list_code          4 
_shelx_F_calc_maximum      264.32 
_exptl_crystal_F_000       576.00 
_reflns_d_resolution_high  0.8138 
 
loop_ 
 _symmetry_equiv_pos_as_xyz 
 'x, y, z' 
 '-x, y+1/2, -z+1/2' 
 '-x, -y, -z' 
 'x, -y-1/2, z-1/2' 
 
_cell_length_a    14.4280 
_cell_length_b     6.3500 
_cell_length_c    15.2760 
_cell_angle_alpha  90.000 
_cell_angle_beta   99.750 
_cell_angle_gamma  90.000 
 
_shelx_F_squared_multiplier     1.000 
 
loop_ 
 _refln_index_h 
 _refln_index_k 
 _refln_index_l 
 _refln_F_squared_calc 
 _refln_F_squared_meas 
 _refln_F_squared_sigma 
 _refln_observed_status 
   2   0   0     1333.48     1058.58     10.07 o 
   3   0   0     1279.62     1094.65     12.75 o 
   4   0   0      365.77      315.92      8.11 o 
   5   0   0      199.75      176.13      6.98 o 
   6   0   0       43.14       45.44      4.05 o 
   7   0   0     3233.89     3289.59     37.92 o 
   8   0   0     1151.39     1195.29     24.95 o 
   9   0   0        0.80        1.11      0.90 o 
  10   0   0        2.59        2.43      0.92 o 
  11   0   0      546.39      583.63     15.33 o 
  12   0   0     1122.82     1165.88     16.22 o 
  13   0   0       21.26       29.16      2.64 o 
  14   0   0      322.50      355.52     15.61 o 
  15   0   0        1.06        2.62      1.62 o 
  16   0   0       37.91       50.82      3.22 o 
  17   0   0       69.30       72.49      4.64 o 
   1   1   0     1545.68     1527.43     12.62 o 
   2   1   0      817.69      745.07     23.79 o 
   3   1   0      782.05      786.57     23.50 o 
   4   1   0     3445.54     3159.27     28.26 o 
   5   1   0     2130.38     1847.29     23.92 o 
   6   1   0      992.65      860.87     18.27 o 
   7   1   0     2228.32     2277.03     32.85 o 
   8   1   0     1520.79     1567.38     29.81 o 
   9   1   0     1311.69     1414.29     30.08 o 
  10   1   0       31.09       36.98      1.73 o 
  11   1   0       13.82       14.13      1.35 o 
  12   1   0      346.58      381.96      8.76 o 
  13   1   0       35.68       39.74      2.69 o 
  14   1   0       23.03       19.91      1.87 o 
  15   1   0        5.94        6.27      1.05 o 
  16   1   0        6.72       11.28      1.72 o 
  17   1   0       19.16       19.80      2.61 o 
   0   2   0       62.62       49.25      3.36 o 
   1   2   0     1424.46     1362.41     11.39 o 
   2   2   0     1658.28     1625.30     19.60 o 
   3   2   0      470.66      440.37     14.45 o 
   4   2   0      316.63      285.55     13.30 o 
   5   2   0       66.46       60.90      2.91 o 
   6   2   0        4.36        5.70      1.09 o 
   7   2   0      205.50      206.78     10.65 o 
   8   2   0      228.13      205.60      6.03 o 
   9   2   0       64.97       66.64      3.17 o 
  10   2   0        8.05        7.11      1.25 o 
  11   2   0      117.10      109.76      3.68 o 
  12   2   0       24.81       23.20      1.90 o 
  13   2   0        0.38        0.16      0.82 o 
  14   2   0        0.45       -0.33      0.87 o 
  15   2   0       13.92       14.89      1.73 o 
  16   2   0        1.39        2.78      1.56 o 
   1   3   0       69.86       59.38      3.23 o 
   2   3   0     1525.51     1626.07     39.79 o 
   3   3   0       26.29       28.62      3.46 o 
   4   3   0       47.52       34.46      3.96 o 
   5   3   0     1028.43     1048.58     22.61 o 
   6   3   0       14.31       24.05      3.83 o 
   7   3   0      188.61      182.57      4.83 o 
   8   3   0       34.50       29.72      1.81 o 
   9   3   0      422.47      414.14      8.01 o 
  10   3   0      146.60      148.30      4.58 o 
  11   3   0        1.75        2.50      0.94 o 
  12   3   0        8.70        9.18      1.47 o 
  13   3   0      247.61      252.55     11.25 o 
  14   3   0       12.99       13.95      1.70 o 
  15   3   0       12.61        9.76      1.48 o 
  16   3   0        3.51        3.23      1.25 o 
   0   4   0     1013.11      920.33     20.35 o 
   1   4   0     1129.46     1038.67     15.62 o 
   2   4   0        7.90       11.33      1.24 o 
   3   4   0      132.56      120.28      2.93 o 
   4   4   0      202.96      187.22      4.58 o 
   5   4   0       78.35       74.88      2.91 o 
   6   4   0      144.33      138.53      3.91 o 
   7   4   0       14.88       17.53      1.48 o 
   8   4   0       98.12       94.91      3.47 o 
   9   4   0      436.79      420.07      9.11 o 
  10   4   0       69.46       68.63      4.06 o 
  11   4   0      102.10      101.44      4.01 o 
  12   4   0       63.90       71.72      3.30 o 
  13   4   0       93.57       95.44      5.95 o 
  14   4   0       59.95       40.07      4.22 o 
   1   5   0        6.90        6.24      0.88 o 
   2   5   0        8.58        9.45      1.09 o 
   3   5   0      396.62      365.86      8.66 o 
   4   5   0       47.71       38.72      2.83 o 
   5   5   0       14.21       14.63      2.22 o 
   6   5   0      402.75      402.47     14.05 o 
   7   5   0      117.38      113.50      4.66 o 
   8   5   0      116.71      111.85      4.60 o 
   9   5   0      223.65      234.21      6.66 o 
  10   5   0       27.21       27.50      4.16 o 
  11   5   0       85.59       79.71      9.67 o 
  12   5   0       28.55       20.01      1.91 o 
  13   5   0       10.35        5.39      1.42 o 
   0   6   0      115.23      111.92      6.07 o 
   1   6   0       28.36       28.05      2.21 o 
   2   6   0       67.50       70.60      3.95 o 
   3   6   0      299.69      302.50      9.30 o 
   4   6   0       30.69       28.90      2.31 o 
   5   6   0       39.87       34.76      4.01 o 
   6   6   0        2.50        2.17      1.25 o 
   7   6   0        0.20       -0.56      0.99 o 
   8   6   0        0.74        1.56      0.75 o 
   9   6   0       30.76       33.04      2.89 o 
  10   6   0        9.47        7.87      1.35 o 
  11   6   0        0.13        0.73      0.86 o 
   1   7   0        0.36        0.87      1.34 o 
   2   7   0        0.13        2.70      1.65 o 
   3   7   0        4.73        2.99      1.74 o 
   4   7   0        1.67        2.47      1.68 o 
   5   7   0        0.06       -0.06      1.03 o 
   6   7   0        0.00        0.16      1.03 o 
   7   7   0        7.31       10.44      2.08 o 
 -17   1   1        0.22       -0.39      0.77 o 
 -16   1   1       17.72       13.31      1.79 o 
 -15   1   1       12.10       15.49      1.34 o 
 -14   1   1       55.64       64.97      2.88 o 
 -13   1   1       36.72       39.83      2.65 o 
 -12   1   1       17.03       17.96      1.69 o 
 -11   1   1      500.92      522.44     10.62 o 
 -10   1   1      277.70      298.58      4.71 o 
  -9   1   1      153.38      170.88      4.96 o 
  -8   1   1      313.13      298.40     12.88 o 
  -7   1   1      101.78       84.42      5.39 o 
  -6   1   1      549.96      494.60     16.87 o 
  -5   1   1      801.88      684.46     25.70 o 
  -4   1   1      268.99      253.74      5.45 o 
  -3   1   1      484.79      414.52      8.85 o 
  -2   1   1     2411.92     2264.87     18.88 o 
  -1   1   1     1524.26     1379.75     13.37 o 
   0   1   1      197.32      179.87      2.76 o 
   1   1   1     1708.04     1636.63     18.03 o 
   2   1   1      971.71      905.12      7.81 o 
   3   1   1        3.00        3.69      0.73 o 
   4   1   1      337.29      303.45     14.91 o 
   5   1   1      366.37      328.36      7.31 o 
   6   1   1     3928.14     3962.35    142.91 o 
   7   1   1       17.35       10.07      1.63 o 
   8   1   1        3.41        1.65      0.93 o 
   9   1   1      267.90      291.12      5.75 o 
  10   1   1      124.62      142.01      4.25 o 
  11   1   1       11.84       10.86      1.11 o 
  12   1   1       76.42       79.97      3.82 o 
  13   1   1       38.11       35.53      2.58 o 
  14   1   1      144.50      140.69      6.00 o 
  15   1   1        4.92        6.02      1.09 o 
  16   1   1        6.81        5.55      1.24 o 
  17   1   1       14.32       12.35      2.05 o 
 -16   2   1       27.68       24.98      4.58 o 
 -15   2   1       29.09       32.79      2.62 o 
 -14   2   1      153.90      177.55      7.50 o 
 -13   2   1      104.16      117.88      5.29 o 
 -12   2   1      454.66      491.08      9.73 o 
 -11   2   1        0.17        0.05      0.68 o 
 -10   2   1       36.99       37.23      2.25 o 
  -9   2   1       89.86       95.06      3.34 o 
  -8   2   1        3.91        3.38      0.95 o 
  -7   2   1       52.07       44.11      4.99 o 
  -6   2   1      849.75      871.83     20.25 o 
  -5   2   1      140.34      185.26      8.62 o 
  -4   2   1      682.98      589.27     11.98 o 
  -3   2   1     4256.57     4117.63     34.93 o 
  -2   2   1     2122.90     2036.71     23.06 o 
  -1   2   1     1942.92     1776.29     18.92 o 
   0   2   1     1170.57     1096.95     19.83 o 
   1   2   1     3345.53     3253.70     23.65 o 
   2   2   1        8.92        7.28      0.88 o 
   3   2   1      700.89      697.49     14.53 o 
   4   2   1     1681.77     1708.82     40.03 o 
   5   2   1       52.08       55.19      3.00 o 
   6   2   1      136.07      125.97      4.92 o 
   7   2   1       20.38       15.56      2.50 o 
   8   2   1      337.87      319.61      6.43 o 
   9   2   1      226.17      233.41      5.99 o 
  10   2   1      674.89      724.72     16.10 o 
  11   2   1      729.16      801.74     27.24 o 
  12   2   1        2.44        2.48      0.72 o 
  13   2   1      114.47      111.92      4.29 o 
  14   2   1       39.89       36.75      2.88 o 
  15   2   1      100.90      106.33      9.94 o 
  16   2   1       41.72       41.27      4.02 o 
 -16   3   1        0.64        0.55      0.61 o 
 -15   3   1       75.07       59.02     11.18 o 
 -14   3   1       32.14       32.98      3.55 o 
 -13   3   1       31.93       29.46      2.84 o 
 -12   3   1      123.27      118.13      4.69 o 
 -11   3   1       50.00       47.54      2.92 o 
 -10   3   1     1402.84     1405.10     15.43 o 
  -9   3   1      117.65      114.84      3.43 o 
  -8   3   1      291.68      280.61      5.01 o 
  -7   3   1      255.33      253.47      4.49 o 
  -6   3   1        3.51       25.75      3.87 o 
  -5   3   1       61.56       53.99      5.45 o 
  -4   3   1       65.54       58.60      5.30 o 
  -3   3   1      643.83      740.55     17.44 o 
  -2   3   1     1889.12     2010.10     20.09 o 
  -1   3   1       23.20       18.26      2.80 o 
   0   3   1      193.24      169.17      8.38 o 
   1   3   1      367.13      348.52      5.45 o 
   2   3   1      458.07      402.75      8.02 o 
   3   3   1      677.53      637.45     15.14 o 
   4   3   1     1190.45     1170.88     21.94 o 
   5   3   1        2.81        5.30      1.82 o 
   6   3   1      139.06      147.04      4.33 o 
   7   3   1      272.44      265.92      6.18 o 
   8   3   1      212.79      214.39      5.57 o 
   9   3   1      225.28      228.27      6.32 o 
  10   3   1      530.27      543.13     11.21 o 
  11   3   1        0.47        0.44      0.66 o 
  12   3   1      159.52      178.85      5.05 o 
  13   3   1        7.46        8.57      1.35 o 
  14   3   1       43.31       42.43      3.69 o 
  15   3   1       65.69       54.91      4.69 o 
 -15   4   1        3.40        1.63      0.97 o 
 -14   4   1        5.43        1.29      1.22 o 
 -13   4   1        0.93        0.01      0.90 o 
 -12   4   1       22.25       20.11      1.83 o 
 -11   4   1        1.06        1.89      0.88 o 
 -10   4   1        1.43        1.29      0.59 o 
  -9   4   1       12.06       12.57      1.54 o 
  -8   4   1       18.93       16.89      1.52 o 
  -7   4   1      133.43      141.40      4.11 o 
  -6   4   1        0.43        1.97      0.64 o 
  -5   4   1        0.42        0.47      0.75 o 
  -4   4   1      134.90      127.37      3.76 o 
  -3   4   1      101.45       99.81      2.63 o 
  -2   4   1       14.04       17.05      1.33 o 
  -1   4   1      111.53      107.56      4.20 o 
   0   4   1       48.65       43.04      4.24 o 
   1   4   1      367.60      401.23     11.81 o 
   2   4   1      319.26      295.41      5.31 o 
   3   4   1       98.02       92.93      3.43 o 
   4   4   1      129.61      128.32      3.24 o 
   5   4   1       87.06       82.85      3.05 o 
   6   4   1       18.07       18.06      1.36 o 
   7   4   1       29.15       31.92      1.99 o 
   8   4   1      880.35      869.40     11.45 o 
   9   4   1        0.19       -0.24      0.80 o 
  10   4   1        0.45        1.55      1.10 o 
  11   4   1       22.68       22.97      2.36 o 
  12   4   1       25.32       22.47      2.28 o 
  13   4   1        8.71        8.86      1.41 o 
  14   4   1        4.93        2.19      1.40 o 
 -13   5   1        4.48        1.91      0.94 o 
 -12   5   1       10.41       10.19      1.39 o 
 -11   5   1        8.86        7.11      1.52 o 
 -10   5   1       53.96       51.07      3.93 o 
  -9   5   1       39.24       35.79      4.07 o 
  -8   5   1        9.63        8.89      2.30 o 
  -7   5   1        8.64        6.93      1.42 o 
  -6   5   1        9.01        8.23      1.30 o 
  -5   5   1        0.55        0.42      0.83 o 
  -4   5   1       76.33       79.35      4.07 o 
  -3   5   1      497.01      501.83     11.95 o 
  -2   5   1       40.47       40.29      2.01 o 
  -1   5   1       16.77       16.27      1.45 o 
   0   5   1       11.40        9.82      1.03 o 
   1   5   1      153.21      153.03      3.90 o 
   2   5   1      194.81      188.86      4.78 o 
   3   5   1       80.43       74.92      3.82 o 
   4   5   1        0.95        2.29      1.49 o 
   5   5   1       30.66       25.02      2.20 o 
   6   5   1       39.53       38.50      2.73 o 
   7   5   1        1.12        0.75      0.99 o 
   8   5   1       11.38       11.14      2.19 o 
   9   5   1       38.13       35.65      2.88 o 
  10   5   1        8.55        6.31      0.86 o 
  11   5   1        3.91        6.73      2.43 o 
  12   5   1        2.38        2.66      1.56 o 
  13   5   1        8.00        4.41      1.45 o 
 -11   6   1        0.61        0.60      0.55 o 
 -10   6   1        8.63       12.10      1.56 o 
  -9   6   1        0.32        0.87      0.66 o 
  -8   6   1       12.67       13.47      2.49 o 
  -7   6   1       19.37       19.57      2.30 o 
  -6   6   1      106.72       96.35      6.81 o 
  -5   6   1      317.05      296.94      8.77 o 
  -4   6   1       78.51       90.91      4.14 o 
  -3   6   1      324.66      340.48      8.44 o 
  -2   6   1       93.13       90.26      5.49 o 
  -1   6   1       26.51       27.23      2.46 o 
   0   6   1        3.26        2.54      0.77 o 
   1   6   1        2.06        1.67      0.65 o 
   2   6   1      118.72      105.92      4.66 o 
   3   6   1      266.06      247.82      6.87 o 
   4   6   1       23.12       21.05      2.96 o 
   5   6   1        5.16        4.06      1.06 o 
   6   6   1        4.37        6.69      2.20 o 
   7   6   1        3.00        4.88      1.40 o 
   8   6   1       58.14       62.25      4.30 o 
   9   6   1       20.65       23.17      2.44 o 
  10   6   1       41.84       38.98      4.18 o 
  -7   7   1        5.04        7.14      1.87 o 
  -6   7   1        1.46        0.74      1.16 o 
  -5   7   1        9.84        6.28      1.17 o 
  -4   7   1       22.03       16.54      3.06 o 
  -3   7   1        0.14        1.50      1.27 o 
  -2   7   1        0.12       -0.74      1.24 o 
  -1   7   1        5.95        8.24      2.32 o 
   0   7   1       37.24       48.79      4.97 o 
   1   7   1       45.97       53.97      5.48 o 
   2   7   1       54.45       69.87      6.34 o 
   3   7   1      232.44      267.11     12.13 o 
   4   7   1       60.74       78.27      6.47 o 
   5   7   1       11.47       10.60      1.77 o 
   6   7   1        4.10        2.95      1.51 o 
   7   7   1       19.13       27.41      3.07 o 
 -17   0   2       54.04       56.10      2.83 o 
 -16   0   2       11.11        8.88      1.53 o 
 -15   0   2       60.55       61.07      6.17 o 
 -14   0   2        0.20        0.71      1.42 o 
 -13   0   2        0.47        0.56      0.76 o 
 -12   0   2      131.87      133.26      4.78 o 
 -11   0   2      362.11      442.38      9.41 o 
 -10   0   2        5.92        7.89      1.18 o 
  -9   0   2     2558.83     2640.17     40.61 o 
  -8   0   2     1668.10     1589.06     28.98 o 
  -7   0   2     1002.14      978.99     20.48 o 
  -6   0   2      287.81      254.30      9.38 o 
  -5   0   2       77.00       72.99      4.51 o 
  -4   0   2     3931.74     3463.39     26.82 o 
  -3   0   2      609.58      518.58      8.77 o 
  -2   0   2        9.26       12.85      1.60 o 
  -1   0   2      113.71      150.64      2.48 o 
   0   0   2     1748.50     1500.27     12.44 o 
   1   0   2     2533.51     2243.93     17.58 o 
   2   0   2     2407.58     2031.92     18.91 o 
   3   0   2     2159.51     1778.98     17.63 o 
   4   0   2     1291.25     1072.19     15.74 o 
   5   0   2     1998.02     1764.13     22.88 o 
   6   0   2      477.91      439.19     12.79 o 
   7   0   2     1772.32     1814.08     28.74 o 
   8   0   2       25.09       25.41      3.82 o 
   9   0   2       92.57       84.53      3.20 o 
  10   0   2      138.54      128.45      5.59 o 
  11   0   2      202.92      201.24      8.39 o 
  12   0   2      236.07      237.07      9.54 o 
  13   0   2      170.15      167.61      6.06 o 
  14   0   2      104.71       85.02      7.82 o 
  15   0   2        6.54        3.48      1.64 o 
  16   0   2        1.79        1.97      1.28 o 
 -17   1   2        6.60        7.35      1.26 o 
 -16   1   2       36.11       38.80      2.30 o 
 -15   1   2        0.33        1.65      0.81 o 
 -14   1   2      314.50      325.06      6.89 o 
 -13   1   2      137.40      130.66      4.74 o 
 -12   1   2       14.20       14.35      1.45 o 
 -11   1   2       93.36       90.52      3.42 o 
 -10   1   2        4.88        2.96      0.73 o 
  -9   1   2      258.08      286.52      5.65 o 
  -8   1   2      410.04      433.75     10.74 o 
  -7   1   2       36.76       39.14      3.00 o 
  -6   1   2       23.48       24.42      2.17 o 
  -5   1   2        1.07        0.53      0.69 o 
  -4   1   2      794.01      742.19     20.04 o 
  -3   1   2     1583.48     1413.77     23.71 o 
  -2   1   2    15855.26    16156.00    284.37 o 
  -1   1   2     2956.94     2893.91     13.75 o 
   0   1   2    10564.95    10419.36    120.41 o 
   1   1   2      573.98      528.14      5.36 o 
   2   1   2      624.41      526.63      6.35 o 
   3   1   2      405.26      344.80      5.99 o 
   4   1   2      100.04       99.97      3.74 o 
   5   1   2      375.67      418.26      8.57 o 
   6   1   2     1412.08     1447.04     17.78 o 
   7   1   2       11.19       13.26      2.02 o 
   8   1   2        2.29        3.09      1.14 o 
   9   1   2       70.45       87.51      2.71 o 
  10   1   2       24.21       27.68      1.68 o 
  11   1   2       77.96       82.89      2.79 o 
  12   1   2      211.14      225.73      7.59 o 
  13   1   2        6.92        1.97      0.78 o 
  14   1   2       18.91       19.57      1.82 o 
  15   1   2       37.77       46.11      3.50 o 
  16   1   2       20.84       21.56      2.27 o 
 -17   2   2        3.44        4.30      1.45 o 
 -16   2   2        3.33        2.93      1.04 o 
 -15   2   2       11.58       11.94      2.32 o 
 -14   2   2      110.46      109.62      5.70 o 
 -13   2   2       35.84       38.65      2.58 o 
 -12   2   2      251.81      275.81      6.83 o 
 -11   2   2       19.02       21.92      1.69 o 
 -10   2   2      168.19      172.03      4.27 o 
  -9   2   2      102.82      107.64      3.17 o 
  -8   2   2        2.51        1.28      0.54 o 
  -7   2   2        0.18       -0.38      1.18 o 
  -6   2   2      168.83      184.73      9.39 o 
  -5   2   2      714.40      745.28     17.55 o 
  -4   2   2       19.67       24.87      3.07 o 
  -3   2   2      140.15      137.75      6.60 o 
  -2   2   2       38.29       43.16     10.37 o 
  -1   2   2     1397.92     1408.78     18.56 o 
   0   2   2      376.47      372.64      6.83 o 
   1   2   2        6.63        4.84      0.53 o 
   2   2   2       79.45       86.17      3.53 o 
   3   2   2     2276.22     2296.94     17.06 o 
   4   2   2      217.60      253.48      6.68 o 
   5   2   2       40.23       40.30      2.74 o 
   6   2   2       13.24       15.61      1.90 o 
   7   2   2        0.30        0.43      1.06 o 
   8   2   2       86.27       93.87      3.60 o 
   9   2   2       44.73       48.06      2.80 o 
  10   2   2      259.70      298.76      7.34 o 
  11   2   2      459.14      491.46     13.86 o 
  12   2   2      175.94      154.66      5.18 o 
  13   2   2       18.96       18.86      1.81 o 
  14   2   2        1.94        2.15      0.78 o 
  15   2   2        0.32        0.01      0.71 o 
  16   2   2        0.00       -0.11      0.99 o 
 -16   3   2       17.04       10.81      1.52 o 
 -15   3   2        0.18       -0.20      0.76 o 
 -14   3   2       73.71       70.24     10.18 o 
 -13   3   2      134.72      137.30      7.87 o 
 -12   3   2       66.53       70.04      3.64 o 
 -11   3   2      157.11      156.43      5.30 o 
 -10   3   2       50.96       48.50      2.36 o 
  -9   3   2        2.38        2.78      0.79 o 
  -8   3   2       20.13       22.25      1.49 o 
  -7   3   2       84.42       80.41      3.18 o 
  -6   3   2        1.59        0.18      1.23 o 
  -5   3   2      232.55      224.28     10.87 o 
  -4   3   2       81.54       95.31      6.80 o 
  -3   3   2      255.08      257.60     10.68 o 
  -2   3   2      757.52      697.44     12.37 o 
  -1   3   2      633.60      603.09     10.50 o 
   0   3   2      403.16      363.49      6.14 o 
   1   3   2      432.17      413.49      7.88 o 
   2   3   2        7.85        3.97      0.67 o 
   3   3   2      114.38      101.25      5.80 o 
   4   3   2      587.71      593.98     15.35 o 
   5   3   2      113.25      128.73      7.62 o 
   6   3   2      286.09      286.48      6.14 o 
   7   3   2      336.08      354.35      7.22 o 
   8   3   2      139.70      139.63      4.55 o 
   9   3   2      153.32      151.60      5.27 o 
  10   3   2      108.82      111.22      5.09 o 
  11   3   2      228.99      246.25      6.61 o 
  12   3   2       93.49       95.91      3.67 o 
  13   3   2        2.87        2.28      0.86 o 
  14   3   2        3.26        4.25      1.13 o 
  15   3   2        3.13        2.13      0.68 o 
 -15   4   2       17.19        8.44      1.78 o 
 -14   4   2        0.05        0.19      0.70 o 
 -13   4   2        0.39        1.14      1.06 o 
 -12   4   2        0.12        0.86      0.93 o 
 -11   4   2       87.46       87.79      3.62 o 
 -10   4   2        9.36       11.20      1.42 o 
  -9   4   2      225.63      217.32      5.20 o 
  -8   4   2      269.42      254.99      6.32 o 
  -7   4   2      250.12      257.19      6.73 o 
  -6   4   2      362.74      348.04      7.11 o 
  -5   4   2      437.51      418.74      8.61 o 
  -4   4   2       94.71       90.64      3.31 o 
  -3   4   2      427.48      443.14     13.70 o 
  -2   4   2        9.24        5.92      0.70 o 
  -1   4   2        0.61        0.75      0.65 o 
   0   4   2      902.75      941.47     18.76 o 
   1   4   2       14.66       11.10      1.34 o 
   2   4   2        1.76        0.75      0.52 o 
   3   4   2       87.79       73.90      3.08 o 
   4   4   2      199.00      188.11      5.81 o 
   5   4   2      312.21      307.62      7.74 o 
   6   4   2      372.14      353.49      8.85 o 
   7   4   2      653.55      639.65     17.12 o 
   8   4   2        1.29        2.17      1.04 o 
   9   4   2      201.67      199.54      6.79 o 
  10   4   2       72.02       85.15      4.53 o 
  11   4   2        9.04        8.52      1.56 o 
  12   4   2      104.62      114.38      4.81 o 
  13   4   2       47.04       52.89      3.80 o 
  14   4   2       11.94        8.25      2.50 o 
 -13   5   2       20.84       11.53      1.42 o 
 -12   5   2       34.71       30.80      3.31 o 
 -11   5   2       91.17       99.85     10.91 o 
 -10   5   2       60.63       60.99      4.30 o 
  -9   5   2        1.40        1.27      1.05 o 
  -8   5   2        3.31        3.48      1.02 o 
  -7   5   2        1.54        1.12      1.01 o 
  -6   5   2        0.10        0.75      0.80 o 
  -5   5   2       63.08       70.10      3.43 o 
  -4   5   2       14.70        9.52      1.26 o 
  -3   5   2      261.98      261.66      7.55 o 
  -2   5   2      137.71      136.03      3.75 o 
  -1   5   2      114.94      108.66      3.01 o 
   0   5   2      326.06      304.28      5.78 o 
   1   5   2      969.07      970.23     12.56 o 
   2   5   2        6.16        4.27      1.02 o 
   3   5   2      358.07      350.99     11.68 o 
   4   5   2       19.88       17.68      2.78 o 
   5   5   2       27.73       24.76      2.80 o 
   6   5   2        0.65        0.24      0.88 o 
   7   5   2       95.81       98.97      5.79 o 
   8   5   2       10.42        7.44      1.39 o 
   9   5   2        5.36        3.52      0.86 o 
  10   5   2       16.22       15.13      1.70 o 
  11   5   2        5.21        4.90      1.28 o 
  12   5   2       30.35       26.64      8.08 o 
 -11   6   2       25.08       17.58      4.92 o 
 -10   6   2        1.50        1.68      0.76 o 
  -9   6   2        2.09        2.58      0.84 o 
  -8   6   2       10.13        6.87      1.98 o 
  -7   6   2        8.26        9.60      1.62 o 
  -6   6   2       67.25       55.73      3.84 o 
  -5   6   2       16.65       15.00      1.70 o 
  -4   6   2       24.82       25.94      2.34 o 
  -3   6   2       60.37       65.99      3.72 o 
  -2   6   2       22.24       25.04      2.03 o 
  -1   6   2        1.06        0.46      0.88 o 
   0   6   2       10.69       11.56      1.81 o 
   1   6   2       17.44       18.08      2.18 o 
   2   6   2       74.95       76.98      6.17 o 
   3   6   2        0.08        0.56      1.20 o 
   4   6   2       54.45       56.84      6.90 o 
   5   6   2       27.67       28.72      3.31 o 
   6   6   2       22.81       25.88      3.03 o 
   7   6   2       12.35       14.33      2.16 o 
   8   6   2       27.97       32.54      3.11 o 
   9   6   2       84.17       94.03      4.59 o 
  10   6   2        0.44        1.37      1.12 o 
  -7   7   2        0.57        2.70      1.32 o 
  -6   7   2       27.29       22.44      4.37 o 
  -5   7   2        7.85        8.07      1.40 o 
  -4   7   2        4.75        4.98      1.16 o 
  -3   7   2        2.32        2.11      0.75 o 
  -2   7   2        0.67        1.19      1.69 o 
  -1   7   2        3.13        3.14      0.80 o 
   0   7   2        5.16        5.87      1.97 o 
   1   7   2        0.00        0.40      1.46 o 
   2   7   2        6.55        5.76      1.43 o 
   3   7   2        0.90        3.03      1.31 o 
   4   7   2       12.67       13.29      2.97 o 
   5   7   2       15.61       20.83      3.27 o 
   6   7   2        2.35        1.14      1.15 o 
 -17   1   3       32.99       38.10      2.60 o 
 -16   1   3      120.17      135.52      4.37 o 
 -15   1   3       25.37       27.35      2.02 o 
 -14   1   3        2.90        4.16      1.02 o 
 -13   1   3       33.02       33.95      2.46 o 
 -12   1   3       17.02       16.37      1.39 o 
 -11   1   3      181.39      199.13      4.57 o 
 -10   1   3      120.82      135.07      3.78 o 
  -9   1   3       14.54       16.52      1.18 o 
  -8   1   3      260.91      271.92      8.50 o 
  -7   1   3       51.01       51.29      3.43 o 
  -6   1   3       32.09       31.13      2.43 o 
  -5   1   3      837.08      747.49     10.40 o 
  -4   1   3      342.57      288.67      5.83 o 
  -3   1   3    20986.60    20804.44     55.38 o 
  -2   1   3      643.99      555.05      5.07 o 
  -1   1   3      545.49      527.18      5.85 o 
   0   1   3     2654.08     2585.75     14.75 o 
   1   1   3      322.84      289.53      4.45 o 
   2   1   3      203.27      184.08      5.24 o 
   3   1   3      316.53      290.56      5.82 o 
   4   1   3        7.29        9.70      1.32 o 
   5   1   3      521.86      532.55     10.03 o 
   6   1   3       22.21       27.08      2.57 o 
   7   1   3       40.28       33.51      3.08 o 
   8   1   3      224.29      222.48      4.69 o 
   9   1   3     1581.03     1634.56     28.42 o 
  10   1   3       97.18       94.37      3.10 o 
  11   1   3      159.42      191.65      4.92 o 
  12   1   3       94.77      122.29      6.12 o 
  13   1   3       32.38       35.53      4.06 o 
  14   1   3       17.18       12.31      1.46 o 
  15   1   3        9.22        6.85      1.13 o 
  16   1   3       14.46       10.35      1.41 o 
 -17   2   3        9.98        8.01      1.27 o 
 -16   2   3        0.25        0.06      1.32 o 
 -15   2   3       15.78       13.16      3.07 o 
 -14   2   3        0.79        0.29      0.86 o 
 -13   2   3       73.75       80.99      3.73 o 
 -12   2   3      779.86      806.86     16.65 o 
 -11   2   3      373.28      379.43      6.77 o 
 -10   2   3      746.97      761.18     12.73 o 
  -9   2   3      340.48      354.44      6.54 o 
  -8   2   3     1313.13     1339.07     16.74 o 
  -7   2   3      860.21      827.84     21.61 o 
  -6   2   3       83.78      103.78      7.32 o 
  -5   2   3      245.09      272.50     10.78 o 
  -4   2   3      286.12      256.13      9.68 o 
  -3   2   3        1.99        1.80      0.80 o 
  -2   2   3       70.12       62.04      3.17 o 
  -1   2   3       21.43       22.95      1.95 o 
   0   2   3     1744.34     1698.85      8.45 o 
   1   2   3     1455.55     1399.74     14.38 o 
   2   2   3     2278.61     2157.24     31.85 o 
   3   2   3      289.50      227.57      5.59 o 
   4   2   3     3599.36     3691.37     51.79 o 
   5   2   3      769.59      755.52     12.26 o 
   6   2   3      498.45      464.90     10.44 o 
   7   2   3      153.93      157.12      4.53 o 
   8   2   3      162.12      169.43      3.29 o 
   9   2   3      232.56      250.01      6.33 o 
  10   2   3     1128.20     1165.60     12.01 o 
  11   2   3        5.11        2.63      0.81 o 
  12   2   3       51.58       46.66      2.61 o 
  13   2   3        6.87        5.43      1.13 o 
  14   2   3       19.96       16.95      1.52 o 
  15   2   3       20.00       18.54      5.02 o 
  16   2   3       45.74       18.11      2.43 o 
 -16   3   3       32.55       20.45      6.87 o 
 -15   3   3       34.03       29.18      6.59 o 
 -14   3   3       15.59       15.32      2.62 o 
 -13   3   3      136.53      133.05      6.54 o 
 -12   3   3       56.96       50.54      2.82 o 
 -11   3   3       14.03       13.37      1.60 o 
 -10   3   3      100.77       84.84      3.41 o 
  -9   3   3        3.06        3.01      0.73 o 
  -8   3   3       19.84       21.76      1.47 o 
  -7   3   3        0.47        4.66      0.92 o 
  -6   3   3     1265.11     1327.48     28.56 o 
  -5   3   3      771.73      768.98     20.43 o 
  -4   3   3     1273.41     1213.48     24.67 o 
  -3   3   3     1662.74     1586.99     27.25 o 
  -2   3   3     1409.86     1284.69     13.82 o 
  -1   3   3     1272.73     1226.78     14.02 o 
   0   3   3       34.37       55.03      2.41 o 
   1   3   3     2909.20     2936.25     69.84 o 
   2   3   3      608.30      590.17      9.22 o 
   3   3   3        0.42        1.76      0.69 o 
   4   3   3       45.98       58.94      4.66 o 
   5   3   3      217.64      221.00      7.24 o 
   6   3   3      283.62      283.19      7.32 o 
   7   3   3       36.14       42.95      2.57 o 
   8   3   3     1562.37     1558.81     18.66 o 
   9   3   3       57.69       53.99      3.47 o 
  10   3   3        7.77        5.67      1.39 o 
  11   3   3      104.75      101.53      4.97 o 
  12   3   3        0.98        1.40      0.69 o 
  13   3   3      118.93      128.54      5.84 o 
  14   3   3       60.77       44.80      3.21 o 
  15   3   3       10.66        7.91      2.65 o 
 -15   4   3        8.36        6.11      1.37 o 
 -14   4   3       33.68       27.53      5.39 o 
 -13   4   3       33.09       31.03      5.06 o 
 -12   4   3       22.48       21.75      2.01 o 
 -11   4   3       18.82       16.27      1.97 o 
 -10   4   3      392.40      409.32     13.40 o 
  -9   4   3      119.14      123.17      4.42 o 
  -8   4   3       10.22       11.73      1.29 o 
  -7   4   3        0.70        2.27      0.76 o 
  -6   4   3      112.45      102.61      5.88 o 
  -5   4   3       86.13       78.94      4.22 o 
  -4   4   3        0.24        0.73      0.57 o 
  -3   4   3      139.76      156.05      5.24 o 
  -2   4   3       13.23        8.03      0.78 o 
  -1   4   3      146.89      150.81      3.59 o 
   0   4   3      222.64      233.00      5.49 o 
   1   4   3      271.96      262.66      6.45 o 
   2   4   3       49.21       43.94      2.51 o 
   3   4   3       55.32       42.86      2.86 o 
   4   4   3       12.63       15.97      2.41 o 
   5   4   3       13.42       11.67      1.59 o 
   6   4   3      102.63      102.42      4.17 o 
   7   4   3       57.82       61.07      3.94 o 
   8   4   3      141.61      160.25      6.06 o 
   9   4   3       55.01       61.96      3.85 o 
  10   4   3       19.14       19.21      2.22 o 
  11   4   3       14.11       13.98      1.88 o 
  12   4   3        5.90        8.05      1.21 o 
  13   4   3        5.80        7.32      3.23 o 
  14   4   3        2.32        2.20      1.07 o 
 -13   5   3        3.61        3.09      1.74 o 
 -12   5   3       25.44       21.04      3.32 o 
 -11   5   3       24.18       25.09      2.62 o 
 -10   5   3        0.25        0.52      0.73 o 
  -9   5   3       20.94       20.22      2.10 o 
  -8   5   3        0.43        1.34      0.97 o 
  -7   5   3       19.92       15.30      1.61 o 
  -6   5   3       43.28       35.90      2.84 o 
  -5   5   3       19.13       12.00      1.76 o 
  -4   5   3       32.05       27.90      2.07 o 
  -3   5   3        0.70        1.41      0.59 o 
  -2   5   3        7.43        7.90      1.09 o 
  -1   5   3       71.78       78.47      2.93 o 
   0   5   3      225.54      234.32      6.05 o 
   1   5   3      528.52      514.94      7.62 o 
   2   5   3       48.38       45.66      3.36 o 
   3   5   3       53.70       49.55      4.44 o 
   4   5   3       74.13       66.67      3.83 o 
   5   5   3       57.20       52.38      3.46 o 
   6   5   3      228.85      244.33      7.55 o 
   7   5   3        0.55        0.62      0.94 o 
   8   5   3       39.17       39.03      3.00 o 
   9   5   3       20.77       19.01      1.69 o 
  10   5   3        3.91        2.51      0.76 o 
  11   5   3        9.41        8.73      1.28 o 
  12   5   3        2.70        2.46      0.93 o 
 -11   6   3       10.70       11.39      1.89 o 
 -10   6   3       13.67       13.52      1.55 o 
  -9   6   3        5.69        6.35      1.28 o 
  -8   6   3       14.34       15.41      1.95 o 
  -7   6   3        3.17        1.71      0.92 o 
  -6   6   3      109.92      101.71      4.24 o 
  -5   6   3       28.20       30.86      2.49 o 
  -4   6   3      189.22      186.24      6.20 o 
  -3   6   3       49.37       47.84      3.23 o 
  -2   6   3       28.08       30.45      2.25 o 
  -1   6   3        2.08        2.60      1.10 o 
   0   6   3       49.99       46.26      3.46 o 
   1   6   3       92.44       86.94      5.90 o 
   2   6   3        7.35        7.22      1.98 o 
   3   6   3      132.11      127.71      7.14 o 
   4   6   3       27.96       31.30      3.53 o 
   5   6   3        5.67        6.22      1.65 o 
   6   6   3       31.07       32.73      3.38 o 
   7   6   3       20.75       18.87      1.79 o 
   8   6   3       54.49       60.03      4.03 o 
   9   6   3       18.53       17.65      2.01 o 
  10   6   3       82.08       83.37      5.77 o 
  -7   7   3        2.03        2.29      0.93 o 
  -6   7   3       27.44       30.17      5.58 o 
  -5   7   3      138.57      114.85      6.13 o 
  -4   7   3        2.37        1.39      0.79 o 
  -3   7   3       25.88       27.38      2.04 o 
  -2   7   3       10.02       12.34      1.79 o 
  -1   7   3       10.50       11.97      1.37 o 
   0   7   3       32.56       35.41      3.94 o 
   1   7   3       28.74       31.60      4.28 o 
   2   7   3        4.76        8.31      1.67 o 
   3   7   3       88.67       97.84      9.50 o 
   4   7   3       31.32       28.01      3.05 o 
   5   7   3        5.07        4.67      1.19 o 
   6   7   3        6.82        4.52      1.56 o 
 -17   0   4        7.71        7.69      1.24 o 
 -16   0   4      126.43      132.32      4.39 o 
 -15   0   4        0.48        1.03      1.23 o 
 -14   0   4      572.14      603.98     14.05 o 
 -13   0   4      278.31      283.98      9.92 o 
 -12   0   4        1.66        2.30      1.24 o 
 -11   0   4      471.21      480.51      8.58 o 
 -10   0   4       10.91        9.99      1.22 o 
  -9   0   4     2672.81     2944.61     42.76 o 
  -8   0   4      567.93      593.13     17.59 o 
  -7   0   4      222.83      200.69      9.28 o 
  -6   0   4       86.67       77.34      5.24 o 
  -5   0   4       54.45       51.35      3.85 o 
  -4   0   4      145.86      134.10      3.95 o 
  -3   0   4     2478.54     2645.67     17.35 o 
  -2   0   4    69864.87    87175.32    166.66 o 
  -1   0   4     1350.05     1333.93     16.75 o 
   0   0   4     2185.54     2127.27     43.97 o 
   1   0   4      843.34      874.71     14.52 o 
   2   0   4     3536.87     3251.26     30.64 o 
   3   0   4     5845.73     5150.89     42.81 o 
   4   0   4     3732.83     3489.28     38.47 o 
   5   0   4      139.78      166.09      9.21 o 
   6   0   4     4952.31     4942.11     54.79 o 
   7   0   4     1829.16     1919.97     36.56 o 
   8   0   4      127.89      134.09      5.55 o 
   9   0   4       65.89       69.81      3.87 o 
  10   0   4       59.69       61.01      4.83 o 
  11   0   4        2.69        2.69      1.07 o 
  12   0   4       59.04       55.61      6.84 o 
  13   0   4        0.34        1.28      1.56 o 
  14   0   4       88.39       78.03      7.04 o 
  15   0   4      176.61      167.68      9.03 o 
  16   0   4       43.04       33.55      3.28 o 
 -17   1   4       17.92       23.42      2.11 o 
 -16   1   4        3.87        5.03      1.02 o 
 -15   1   4        9.50       10.62      1.54 o 
 -14   1   4       38.59       40.57      2.58 o 
 -13   1   4      116.59      128.14      5.42 o 
 -12   1   4        7.80        6.28      0.86 o 
 -11   1   4      186.55      208.24      4.91 o 
 -10   1   4      181.73      201.85      4.37 o 
  -9   1   4       43.95       47.81      2.31 o 
  -8   1   4        0.96        1.66      1.93 o 
  -7   1   4      154.24      129.41      5.35 o 
  -6   1   4     1054.57     1013.14     13.46 o 
  -5   1   4      758.51      696.72      9.93 o 
  -4   1   4       22.93       21.83      1.38 o 
  -3   1   4        3.94        4.65      0.66 o 
  -2   1   4    12155.82    12120.43    105.61 o 
  -1   1   4     5859.74     5705.39     70.05 o 
   0   1   4     2923.04     2811.36     14.62 o 
   1   1   4     1613.16     1486.03     11.18 o 
   2   1   4       38.43       37.51      1.65 o 
   3   1   4        6.48        8.07      0.95 o 
   4   1   4        0.32        0.07      0.58 o 
   5   1   4     1591.25     1650.04     24.89 o 
   6   1   4      832.02      808.05     14.14 o 
   7   1   4      911.15      848.61     17.86 o 
   8   1   4      262.77      256.06      3.66 o 
   9   1   4        9.34        8.14      1.03 o 
  10   1   4     1035.30     1063.40     10.17 o 
  11   1   4      112.31      125.98      4.19 o 
  12   1   4      222.82      187.38      7.47 o 
  13   1   4       23.18       21.28      2.30 o 
  14   1   4        4.07        4.35      1.12 o 
  15   1   4        1.98        2.69      0.78 o 
  16   1   4       11.84        6.86      1.60 o 
 -17   2   4        0.47       -0.04      0.72 o 
 -16   2   4        3.36        4.44      1.26 o 
 -15   2   4        0.80        0.75      0.82 o 
 -14   2   4       12.15       13.93      1.81 o 
 -13   2   4      146.33      152.81      5.89 o 
 -12   2   4        2.68        2.62      0.93 o 
 -11   2   4       28.17       28.22      2.07 o 
 -10   2   4       33.75       35.58      2.23 o 
  -9   2   4       59.34       63.19      2.47 o 
  -8   2   4        1.76        1.93      0.60 o 
  -7   2   4        9.73        6.46      2.27 o 
  -6   2   4       10.73        4.87      1.96 o 
  -5   2   4      543.93      576.73     15.86 o 
  -4   2   4        7.42        7.78      1.34 o 
  -3   2   4       40.16       36.31      2.68 o 
  -2   2   4       80.73       76.58      5.35 o 
  -1   2   4      124.40      104.81      2.49 o 
   0   2   4      939.16      947.71      8.89 o 
   1   2   4      476.12      455.28      7.49 o 
   2   2   4        0.45        0.90      0.56 o 
   3   2   4       25.68       36.24      2.00 o 
   4   2   4      114.61      105.36      4.39 o 
   5   2   4       47.30       37.91      2.93 o 
   6   2   4       89.19      109.85      5.26 o 
   7   2   4      159.38      169.27      3.52 o 
   8   2   4      136.43      159.53      3.17 o 
   9   2   4        1.36        4.74      0.77 o 
  10   2   4       19.15       24.95      2.03 o 
  11   2   4        0.52        1.04      0.72 o 
  12   2   4       36.01       35.79      2.22 o 
  13   2   4       53.37       59.29      6.63 o 
  14   2   4        0.59        0.83      0.57 o 
  15   2   4        6.10        6.76      2.61 o 
 -16   3   4       15.02       17.75      2.26 o 
 -15   3   4       36.44       27.03      6.74 o 
 -14   3   4       38.62       38.49      4.96 o 
 -13   3   4        7.46       10.31      1.46 o 
 -12   3   4       76.59       78.16      4.03 o 
 -11   3   4      355.26      371.44      9.52 o 
 -10   3   4       51.52       47.63      2.62 o 
  -9   3   4      188.01      190.13      4.99 o 
  -8   3   4        0.52        0.41      0.64 o 
  -7   3   4      396.08      413.96      7.63 o 
  -6   3   4      149.10      149.34      4.97 o 
  -5   3   4      260.06      254.13     11.96 o 
  -4   3   4      305.06      356.14     13.67 o 
  -3   3   4       15.69       21.19      2.38 o 
  -2   3   4      468.71      446.35      8.55 o 
  -1   3   4        0.26        0.18      0.63 o 
   0   3   4      123.19      126.18      5.62 o 
   1   3   4      232.61      285.21     10.79 o 
   2   3   4      126.81      135.18      7.48 o 
   3   3   4      661.56      730.45     18.49 o 
   4   3   4      128.23      158.51      6.27 o 
   5   3   4       10.14       11.55      2.07 o 
   6   3   4        1.02        1.46      0.83 o 
   7   3   4      176.43      179.19      5.82 o 
   8   3   4       89.16       85.95      4.02 o 
   9   3   4        3.90        4.87      1.04 o 
  10   3   4        1.23        2.13      1.00 o 
  11   3   4      362.41      350.32     17.35 o 
  12   3   4       59.18       64.95      4.56 o 
  13   3   4        4.45        5.40      0.92 o 
  14   3   4        3.82        3.24      0.96 o 
 -15   4   4       79.48       69.93      4.19 o 
 -14   4   4       33.12       33.02      4.73 o 
 -13   4   4      149.34      166.80      6.63 o 
 -12   4   4       96.66       91.90      4.10 o 
 -11   4   4        9.57        8.06      1.41 o 
 -10   4   4      176.47      189.55     11.01 o 
  -9   4   4       65.98       63.27      3.70 o 
  -8   4   4        0.53        0.07      0.81 o 
  -7   4   4       47.15       46.62      2.95 o 
  -6   4   4       24.86       26.95      1.99 o 
  -5   4   4       23.88       24.49      2.22 o 
  -4   4   4       30.94       27.55      1.92 o 
  -3   4   4      568.47      569.72      9.76 o 
  -2   4   4      553.16      556.27     10.48 o 
  -1   4   4      964.10      969.28      9.42 o 
   0   4   4       17.61       19.88      1.15 o 
   1   4   4      470.83      448.74      6.90 o 
   2   4   4      105.97      100.59      3.17 o 
   3   4   4      275.12      268.19      7.23 o 
   4   4   4      215.17      213.78      8.35 o 
   5   4   4      145.83      144.34      6.95 o 
   6   4   4       12.50       11.11      1.28 o 
   7   4   4     1245.69     1203.23     14.71 o 
   8   4   4        2.40        0.90      0.95 o 
   9   4   4        1.04       -0.01      1.03 o 
  10   4   4       17.84       21.19      2.26 o 
  11   4   4       11.27       12.51      1.65 o 
  12   4   4       12.58       15.69      1.50 o 
  13   4   4        0.30        1.14      0.68 o 
 -13   5   4        2.63        2.07      0.59 o 
 -12   5   4       10.00        9.61      2.02 o 
 -11   5   4       21.93       22.15      2.34 o 
 -10   5   4        9.99       10.68      1.79 o 
  -9   5   4       15.53       12.65      2.11 o 
  -8   5   4      402.75      371.56     10.84 o 
  -7   5   4       84.30       90.67      4.42 o 
  -6   5   4      140.77      140.04      5.59 o 
  -5   5   4      486.57      473.94     15.38 o 
  -4   5   4       34.57       35.84      2.09 o 
  -3   5   4        9.03       10.13      1.06 o 
  -2   5   4      200.59      216.98      4.64 o 
  -1   5   4       15.13       15.43      1.30 o 
   0   5   4      401.42      383.95      6.90 o 
   1   5   4        0.23        0.45      0.67 o 
   2   5   4       12.35       14.10      1.76 o 
   3   5   4       14.30       11.56      1.41 o 
   4   5   4      114.85      121.13      4.63 o 
   5   5   4      211.04      199.81      5.95 o 
   6   5   4       89.49       83.30      4.15 o 
   7   5   4      118.30      116.77      5.21 o 
   8   5   4       22.23       28.57      2.59 o 
   9   5   4       42.17       46.59      3.05 o 
  10   5   4       49.96       53.37      2.96 o 
  11   5   4       20.07       21.26      2.14 o 
  12   5   4       55.59       66.46      5.20 o 
 -11   6   4       34.42       34.80      3.04 o 
 -10   6   4        6.09        6.64      1.14 o 
  -9   6   4        2.80        2.91      0.86 o 
  -8   6   4       17.60       18.25      2.13 o 
  -7   6   4        3.76        3.03      0.86 o 
  -6   6   4       91.01       88.33      4.00 o 
  -5   6   4       33.28       31.74      2.55 o 
  -4   6   4       12.31       12.26      1.72 o 
  -3   6   4        8.64        7.32      1.16 o 
  -2   6   4       46.33       43.95      2.72 o 
  -1   6   4       29.36       28.14      2.22 o 
   0   6   4       38.22       36.72      3.10 o 
   1   6   4      250.69      271.13     10.30 o 
   2   6   4       20.64       19.68      2.92 o 
   3   6   4        3.73        2.96      1.37 o 
   4   6   4       32.67       36.68      3.06 o 
   5   6   4       16.33       19.15      2.77 o 
   6   6   4       38.56       49.37      4.03 o 
   7   6   4        5.75        5.19      1.48 o 
   8   6   4        0.24        0.62      0.66 o 
   9   6   4       27.83       32.07      3.97 o 
  -7   7   4        0.02        0.58      0.88 o 
  -6   7   4       16.84       14.92      2.21 o 
  -5   7   4        0.16        0.07      0.51 o 
  -4   7   4        0.21        0.77      0.72 o 
  -3   7   4       17.42       18.59      2.08 o 
  -2   7   4        1.90        5.00      1.78 o 
  -1   7   4        7.97        8.61      1.58 o 
   0   7   4        5.37        5.59      1.35 o 
   1   7   4       14.43       14.31      2.89 o 
   2   7   4        0.58        0.71      0.89 o 
   3   7   4        0.72        1.83      0.99 o 
   4   7   4        0.35        0.04      0.99 o 
   5   7   4        3.31        2.67      1.39 o 
 -17   1   5        2.92        3.42      0.64 o 
 -16   1   5        0.07       -0.03      0.65 o 
 -15   1   5        4.80        7.56      1.38 o 
 -14   1   5        6.44        7.09      1.28 o 
 -13   1   5       64.26       65.81      2.99 o 
 -12   1   5      237.01      246.02      6.57 o 
 -11   1   5      205.93      214.38      6.10 o 
 -10   1   5      144.55      156.42      5.12 o 
  -9   1   5       54.20       51.88      2.35 o 
  -8   1   5       44.32       48.12      3.53 o 
  -7   1   5        5.22        3.15      1.00 o 
  -6   1   5       98.92      111.09      4.41 o 
  -5   1   5       32.67       33.22      1.90 o 
  -4   1   5        6.61        4.24      0.56 o 
  -3   1   5     3282.43     3201.34     19.70 o 
  -2   1   5      566.34      535.73     10.33 o 
  -1   1   5      870.83      813.40     12.61 o 
   0   1   5     4118.69     3983.48     19.42 o 
   1   1   5       58.80       49.11      2.80 o 
   2   1   5      298.58      289.64      7.18 o 
   3   1   5       51.49       44.71      3.10 o 
   4   1   5     1752.89     1742.51     17.45 o 
   5   1   5      140.56      161.53      5.03 o 
   6   1   5        3.88        5.51      1.60 o 
   7   1   5       39.76       40.14      1.50 o 
   8   1   5      806.00      789.49      7.62 o 
   9   1   5      112.24      121.36      3.20 o 
  10   1   5      208.42      224.16      4.40 o 
  11   1   5      281.48      235.98     11.63 o 
  12   1   5      115.66       75.71      4.23 o 
  13   1   5        1.26        0.64      1.16 o 
  14   1   5        3.00        2.68      0.96 o 
  15   1   5        3.90        2.61      0.99 o 
 -16   2   5       73.18       82.26      4.22 o 
 -15   2   5       87.56       93.29      6.63 o 
 -14   2   5       86.42       91.08      6.20 o 
 -13   2   5        7.59        5.18      1.28 o 
 -12   2   5      283.58      301.71      9.54 o 
 -11   2   5        0.54        0.27      0.90 o 
 -10   2   5      160.97      154.60      4.06 o 
  -9   2   5       87.28       90.94      3.06 o 
  -8   2   5       56.58       66.31      2.45 o 
  -7   2   5       66.81       71.44      6.67 o 
  -6   2   5      164.87      165.62      9.30 o 
  -5   2   5     4332.71     4494.27     45.66 o 
  -4   2   5      440.51      360.92     10.68 o 
  -3   2   5      738.90      682.18     14.11 o 
  -2   2   5      185.72      160.62      8.30 o 
  -1   2   5      247.72      216.21      4.25 o 
   0   2   5       17.24       25.78      1.67 o 
   1   2   5      374.02      358.19      7.67 o 
   2   2   5     1967.93     1982.24     19.66 o 
   3   2   5      210.31      189.34      6.54 o 
   4   2   5      362.75      383.48     15.57 o 
   5   2   5        7.11        6.05      1.48 o 
   6   2   5        0.38        0.59      0.67 o 
   7   2   5       11.18       13.58      0.89 o 
   8   2   5       66.52       72.44      2.36 o 
   9   2   5      690.13      728.15      7.62 o 
  10   2   5      198.78      192.90      6.15 o 
  11   2   5        1.27        3.59      0.99 o 
  12   2   5       50.51       45.10      2.66 o 
  13   2   5      135.66      109.20      4.48 o 
  14   2   5      102.07       69.70      3.84 o 
  15   2   5       71.98       61.72     31.14 o 
 -16   3   5       24.83       25.01      2.03 o 
 -15   3   5        2.29        1.40      0.93 o 
 -14   3   5      113.97      111.49      8.52 o 
 -13   3   5       11.40       10.09      1.49 o 
 -12   3   5      351.80      337.89     19.73 o 
 -11   3   5       67.90       64.91      4.79 o 
 -10   3   5       88.17       85.88     11.76 o 
  -9   3   5       71.40       70.55      5.75 o 
  -8   3   5       28.79       23.31      2.37 o 
  -7   3   5       15.12       11.49      1.73 o 
  -6   3   5      123.36      116.88      5.81 o 
  -5   3   5       42.19       58.71      6.05 o 
  -4   3   5      485.55      488.31     16.36 o 
  -3   3   5       31.73       33.42      2.56 o 
  -2   3   5        0.11        0.59      0.71 o 
  -1   3   5        0.03        0.33      1.00 o 
   0   3   5       32.71       37.97      3.32 o 
   1   3   5       86.67       83.23      6.47 o 
   2   3   5       89.41      111.15      7.56 o 
   3   3   5       57.21       83.75      4.73 o 
   4   3   5       78.82       91.08      3.54 o 
   5   3   5      176.45      203.62      6.30 o 
   6   3   5      500.74      509.12      8.34 o 
   7   3   5      356.54      378.14      7.84 o 
   8   3   5      199.63      210.10      5.35 o 
   9   3   5      131.05      142.60      7.36 o 
  10   3   5      238.08      233.58     10.55 o 
  11   3   5        8.85        7.46      1.20 o 
  12   3   5        0.50        1.40      0.65 o 
  13   3   5       11.70       12.47      1.25 o 
  14   3   5        5.00        5.12      1.42 o 
 -14   4   5        1.76        2.07      0.68 o 
 -13   4   5       10.04        7.81      1.23 o 
 -12   4   5        6.37        4.85      1.18 o 
 -11   4   5        2.08        1.70      1.11 o 
 -10   4   5        0.19        0.26      0.86 o 
  -9   4   5       55.78       48.45      3.88 o 
  -8   4   5       69.70       65.74      9.01 o 
  -7   4   5        2.58        2.01      0.81 o 
  -6   4   5       69.15       69.87      3.67 o 
  -5   4   5        0.49        1.24      0.72 o 
  -4   4   5       36.28       35.82      1.99 o 
  -3   4   5       55.93       56.09      2.36 o 
  -2   4   5      104.17      100.49      2.73 o 
  -1   4   5       36.44       44.73      1.64 o 
   0   4   5      100.87       98.66      2.78 o 
   1   4   5        6.81        7.86      0.94 o 
   2   4   5        3.01        1.84      0.53 o 
   3   4   5        8.17        8.25      1.44 o 
   4   4   5       38.19       43.27      3.11 o 
   5   4   5       33.06       36.32      2.91 o 
   6   4   5      289.23      313.24      7.58 o 
   7   4   5      114.09      125.58      4.82 o 
   8   4   5      117.70      115.84      4.56 o 
   9   4   5        0.15       -1.06      1.39 o 
  10   4   5       10.48       10.86      1.37 o 
  11   4   5        4.29        4.87      0.98 o 
  12   4   5        3.84        4.36      0.79 o 
  13   4   5        5.55        7.37      1.69 o 
 -13   5   5        7.56        6.30      1.02 o 
 -12   5   5       14.14       11.57      1.80 o 
 -11   5   5       16.96       15.68      1.42 o 
 -10   5   5        2.69        2.62      1.04 o 
  -9   5   5        1.23        0.84      1.02 o 
  -8   5   5       59.55       56.16      3.55 o 
  -7   5   5       46.48       40.92      3.04 o 
  -6   5   5      139.41      138.45      4.86 o 
  -5   5   5       14.06       15.11      1.59 o 
  -4   5   5      109.32      117.61      3.73 o 
  -3   5   5      164.62      165.78      4.42 o 
  -2   5   5       15.58       19.02      1.35 o 
  -1   5   5      143.45      144.00      3.62 o 
   0   5   5      183.18      188.29      4.46 o 
   1   5   5       35.52       36.53      2.02 o 
   2   5   5       21.73       21.36      2.06 o 
   3   5   5       26.70       22.09      2.05 o 
   4   5   5       98.95       96.70      4.20 o 
   5   5   5        2.43        3.13      0.88 o 
   6   5   5       23.96       23.33      2.18 o 
   7   5   5        0.63        1.37      0.90 o 
   8   5   5       24.50       22.88      2.23 o 
   9   5   5       12.47       14.99      2.31 o 
  10   5   5       14.03       12.70      1.79 o 
  11   5   5        1.06       -0.28      0.78 o 
 -10   6   5        4.59        3.76      0.92 o 
  -9   6   5        1.21        0.27      0.69 o 
  -8   6   5        7.05        6.46      1.35 o 
  -7   6   5       42.79       34.62      2.39 o 
  -6   6   5        0.27        0.49      0.73 o 
  -5   6   5       95.01      101.09      4.46 o 
  -4   6   5       21.39       24.07      2.33 o 
  -3   6   5       29.60       26.43      2.09 o 
  -2   6   5       41.87       45.04      2.76 o 
  -1   6   5       69.05       74.39      3.16 o 
   0   6   5        3.66        5.18      1.13 o 
   1   6   5      527.14      549.00     12.77 o 
   2   6   5       47.41       48.25      3.59 o 
   3   6   5       16.62       22.24      2.98 o 
   4   6   5       24.86       26.56      2.59 o 
   5   6   5       11.34       12.42      2.11 o 
   6   6   5       14.49       12.53      2.07 o 
   7   6   5        3.29        3.03      0.81 o 
   8   6   5       16.00       11.33      1.25 o 
   9   6   5       19.71       22.38      3.08 o 
  -6   7   5       74.14       65.16      4.35 o 
  -5   7   5       25.37       20.60      1.47 o 
  -4   7   5       27.18       25.78      2.23 o 
  -3   7   5        5.36        6.76      2.01 o 
  -2   7   5        4.94        5.74      1.86 o 
  -1   7   5        0.81        0.85      1.01 o 
   0   7   5       14.55       16.60      2.33 o 
   1   7   5       65.31       72.59      4.27 o 
   2   7   5       21.37       28.62      2.71 o 
   3   7   5       30.35       34.12      2.83 o 
   4   7   5        3.47        2.30      0.94 o 
   5   7   5       54.16       64.65      4.63 o 
 -17   0   6        5.80        3.13      1.30 o 
 -16   0   6       39.12       47.54      3.14 o 
 -15   0   6       81.34       84.37      3.39 o 
 -14   0   6       29.99       28.53      2.58 o 
 -13   0   6        8.62       11.99      2.22 o 
 -12   0   6      106.93      103.12      6.03 o 
 -11   0   6      168.98      181.67      8.30 o 
 -10   0   6      162.45      155.09      7.90 o 
  -9   0   6      133.05      157.05      6.40 o 
  -8   0   6      351.91      387.03     14.12 o 
  -7   0   6      420.23      447.21     13.91 o 
  -6   0   6      701.27      741.06     16.24 o 
  -5   0   6     1928.68     1861.75     53.44 o 
  -4   0   6     2469.04     2459.97     18.48 o 
  -3   0   6      662.15      655.01     12.43 o 
  -2   0   6     1020.71     1037.47     50.58 o 
  -1   0   6     1602.58     1652.73     22.48 o 
   0   0   6       39.93       31.29      3.38 o 
   1   0   6      412.04      407.98     12.35 o 
   2   0   6      155.02      157.98      8.12 o 
   3   0   6      846.61      824.78     19.62 o 
   4   0   6       68.03       57.00      5.57 o 
   5   0   6      720.92      695.11     20.79 o 
   6   0   6     1245.03     1197.96     29.41 o 
   7   0   6        3.83        4.26      1.05 o 
   8   0   6      202.01      204.99      5.60 o 
   9   0   6      267.17      282.04      8.08 o 
  10   0   6      319.47      318.47     11.31 o 
  11   0   6       40.81       42.18      6.45 o 
  12   0   6       80.57       57.24      6.72 o 
  13   0   6       34.63       24.41      4.06 o 
  14   0   6       44.65       37.68      4.63 o 
  15   0   6        1.08       -0.78      1.12 o 
 -17   1   6        1.54        1.31      0.75 o 
 -16   1   6       66.14       67.04      2.73 o 
 -15   1   6       74.92       76.41      3.27 o 
 -14   1   6       35.38       35.75      1.94 o 
 -13   1   6      295.41      306.25     12.26 o 
 -12   1   6       57.60       63.12      3.39 o 
 -11   1   6      487.76      504.71     13.81 o 
 -10   1   6       43.70       41.68      2.34 o 
  -9   1   6      138.14      134.65      4.52 o 
  -8   1   6      102.65       91.21      3.05 o 
  -7   1   6       82.57       82.82      4.18 o 
  -6   1   6      277.65      292.69      7.03 o 
  -5   1   6       59.37       54.24      4.44 o 
  -4   1   6     3142.90     3229.46     21.04 o 
  -3   1   6      204.40      206.61      4.56 o 
  -2   1   6     3109.34     3277.09     22.56 o 
  -1   1   6     1200.40     1219.48     11.43 o 
   0   1   6        2.79        1.07      0.56 o 
   1   1   6      184.60      171.47      7.80 o 
   2   1   6      486.43      442.60      9.70 o 
   3   1   6       11.01       21.41      2.33 o 
   4   1   6     1322.17     1269.78     18.84 o 
   5   1   6       95.52       96.64      5.58 o 
   6   1   6       33.89       36.78      1.92 o 
   7   1   6      287.86      298.78      4.10 o 
   8   1   6      132.60      136.97      3.47 o 
   9   1   6       69.44       66.09      2.74 o 
  10   1   6       14.14       19.18      1.84 o 
  11   1   6        8.15        1.04      2.17 o 
  12   1   6        3.99        5.48      1.81 o 
  13   1   6       40.55       35.95      3.48 o 
  14   1   6       17.04       15.64      2.98 o 
  15   1   6       45.00       22.26      7.18 o 
 -16   2   6       10.62       12.17      1.40 o 
 -15   2   6        6.01        5.30      1.04 o 
 -14   2   6       30.36       30.08      2.76 o 
 -13   2   6       42.65       47.07      2.84 o 
 -12   2   6       37.62       37.23      2.54 o 
 -11   2   6       86.01       91.04      3.42 o 
 -10   2   6       30.85       28.16      1.77 o 
  -9   2   6       74.13       63.31      2.78 o 
  -8   2   6      108.82      117.34      3.61 o 
  -7   2   6        6.38        7.36      1.09 o 
  -6   2   6       97.47      117.07      8.03 o 
  -5   2   6        2.24        2.60      1.16 o 
  -4   2   6      931.43      929.69     15.12 o 
  -3   2   6      414.88      476.39     10.43 o 
  -2   2   6      259.84      246.11      7.18 o 
  -1   2   6      364.59      359.19     13.26 o 
   0   2   6      101.67      119.38      3.85 o 
   1   2   6      359.00      384.55      8.63 o 
   2   2   6     1163.07     1265.39     16.85 o 
   3   2   6      690.66      720.50     13.58 o 
   4   2   6       72.09       77.32      4.77 o 
   5   2   6      308.07      324.86      9.29 o 
   6   2   6        3.42        3.35      0.84 o 
   7   2   6        0.18       -0.26      0.50 o 
   8   2   6      157.65      154.59      3.28 o 
   9   2   6      697.03      754.11      9.02 o 
  10   2   6      170.88      158.89      9.64 o 
  11   2   6        0.07       -0.32      1.09 o 
  12   2   6        0.06        0.04      0.91 o 
  13   2   6        1.59        0.00      0.72 o 
  14   2   6        0.10       -0.64      0.64 o 
 -15   3   6       28.55       30.82      2.72 o 
 -14   3   6       19.74       18.31      1.72 o 
 -13   3   6       36.45       32.37      2.49 o 
 -12   3   6       16.15       16.26      2.44 o 
 -11   3   6       24.24       23.64      3.00 o 
 -10   3   6       61.28       58.94      6.82 o 
  -9   3   6        4.49        5.37      1.78 o 
  -8   3   6        4.25        2.55      1.20 o 
  -7   3   6      121.15      124.54      4.46 o 
  -6   3   6      120.41      132.25      5.00 o 
  -5   3   6        1.06        0.32      0.65 o 
  -4   3   6        0.53        0.12      0.77 o 
  -3   3   6        1.06        1.16      0.57 o 
  -2   3   6      109.93      111.85      4.73 o 
  -1   3   6       81.33       80.35      7.09 o 
   0   3   6        7.25        5.50      1.54 o 
   1   3   6      305.87      306.99     13.34 o 
   2   3   6      303.93      324.98      7.77 o 
   3   3   6       42.27       47.85      2.55 o 
   4   3   6      203.95      199.36      6.65 o 
   5   3   6      421.33      429.95      9.65 o 
   6   3   6       63.73       72.23      3.02 o 
   7   3   6      259.52      257.17      6.65 o 
   8   3   6       18.28       17.23      1.72 o 
   9   3   6        6.33        5.56      1.32 o 
  10   3   6        1.04        2.88      1.13 o 
  11   3   6       13.02       12.42      2.12 o 
  12   3   6        6.49        6.32      1.38 o 
  13   3   6        7.25        6.16      1.22 o 
  14   3   6        8.21       12.72      2.06 o 
 -14   4   6       18.56       18.42      2.98 o 
 -13   4   6        1.30        0.67      0.54 o 
 -12   4   6       20.38       19.22      2.96 o 
 -11   4   6        9.12        7.05      1.38 o 
 -10   4   6       67.82       60.99      4.46 o 
  -9   4   6       49.63       49.44      4.13 o 
  -8   4   6      138.33      102.49     40.14 o 
  -7   4   6      185.70      179.67      6.85 o 
  -6   4   6       15.51       15.26      1.59 o 
  -5   4   6      164.19      165.49      5.15 o 
  -4   4   6      200.84      211.65      4.16 o 
  -3   4   6       40.35       47.63      1.98 o 
  -2   4   6     1348.42     1369.58     17.77 o 
  -1   4   6      175.13      175.89      3.85 o 
   0   4   6       87.64       90.34      2.83 o 
   1   4   6      143.40      145.71      4.03 o 
   2   4   6       18.25       19.29      1.52 o 
   3   4   6       14.56       16.64      2.02 o 
   4   4   6       23.22       21.46      2.26 o 
   5   4   6      249.83      230.32     11.55 o 
   6   4   6        5.34        4.89      1.18 o 
   7   4   6       32.60       32.41      2.51 o 
   8   4   6      112.71      123.94      5.64 o 
   9   4   6       20.28       23.67      3.03 o 
  10   4   6      234.03      263.55      9.27 o 
  11   4   6       70.39       88.11      3.94 o 
  12   4   6       74.21       87.81      3.40 o 
 -13   5   6       73.34       68.37      4.21 o 
 -12   5   6       23.63       26.39      2.19 o 
 -11   5   6        0.50        0.48      0.51 o 
 -10   5   6        5.39        5.29      1.11 o 
  -9   5   6       49.30       47.67      2.60 o 
  -8   5   6       52.82       46.59      2.70 o 
  -7   5   6       16.95       13.44      1.59 o 
  -6   5   6       59.21       56.67      3.12 o 
  -5   5   6       14.34       11.89      1.39 o 
  -4   5   6       10.89       10.34      1.23 o 
  -3   5   6       85.86       83.92      3.19 o 
  -2   5   6       77.26       75.47      2.61 o 
  -1   5   6      482.70      522.49      7.90 o 
   0   5   6       25.97       30.68      1.86 o 
   1   5   6      149.10      160.59      5.25 o 
   2   5   6       12.19       17.98      2.02 o 
   3   5   6      160.72      168.25      6.70 o 
   4   5   6       84.20       89.81      4.04 o 
   5   5   6      482.13      515.15      8.62 o 
   6   5   6       25.15       32.38      2.49 o 
   7   5   6      215.81      219.34      7.02 o 
   8   5   6        1.03        0.07      0.83 o 
   9   5   6        0.68        0.99      0.93 o 
  10   5   6        2.23        0.72      1.33 o 
  11   5   6        1.37        3.03      1.22 o 
 -10   6   6        4.56        3.24      0.82 o 
  -9   6   6        5.96        6.42      1.15 o 
  -8   6   6       27.33       23.79      1.83 o 
  -7   6   6       11.27       13.47      1.49 o 
  -6   6   6        4.05        3.20      0.89 o 
  -5   6   6       49.42       49.60      3.08 o 
  -4   6   6       29.98       26.83      2.40 o 
  -3   6   6       39.70       41.10      2.54 o 
  -2   6   6        5.31        4.95      1.01 o 
  -1   6   6       12.62       14.13      1.64 o 
   0   6   6       76.22       77.48      3.71 o 
   1   6   6        5.73        5.49      1.40 o 
   2   6   6       23.36       24.55      2.54 o 
   3   6   6       60.99       65.47      3.95 o 
   4   6   6        9.50       11.38      2.17 o 
   5   6   6        4.25        4.93      1.09 o 
   6   6   6       22.27       23.90      2.51 o 
   7   6   6       54.99       67.16      3.86 o 
   8   6   6        0.45       -1.15      1.15 o 
  -6   7   6       31.27       25.28      2.68 o 
  -5   7   6        4.97        4.73      1.46 o 
  -4   7   6        0.42        2.00      1.24 o 
  -3   7   6        3.46        3.99      1.43 o 
  -2   7   6        2.85        2.61      1.47 o 
  -1   7   6        1.31       -1.03      1.26 o 
   0   7   6        1.27        0.19      1.06 o 
   1   7   6        0.71        1.79      1.01 o 
   2   7   6        7.93        9.39      1.60 o 
   3   7   6       16.15       16.73      1.89 o 
 -17   1   7       17.50       18.40      2.34 o 
 -16   1   7        1.89        2.51      0.61 o 
 -15   1   7        0.91        0.35      0.67 o 
 -14   1   7      109.66      111.99      3.74 o 
 -13   1   7        5.21        4.45      0.86 o 
 -12   1   7      274.15      271.38      6.04 o 
 -11   1   7      103.19      111.42      3.98 o 
 -10   1   7       31.05       30.80      2.76 o 
  -9   1   7      143.81      154.08      5.88 o 
  -8   1   7        1.81        2.21      0.72 o 
  -7   1   7      576.14      616.42     12.83 o 
  -6   1   7       56.39       64.13      4.04 o 
  -5   1   7     4552.57     4643.33     40.74 o 
  -4   1   7       22.33       20.69      1.61 o 
  -3   1   7     1309.53     1344.33     12.38 o 
  -2   1   7      614.87      641.34      9.78 o 
  -1   1   7      808.15      788.60     13.62 o 
   0   1   7     1143.18     1084.84     11.96 o 
   1   1   7      290.53      264.85      7.76 o 
   2   1   7      494.39      479.27     12.72 o 
   3   1   7      954.42      897.27     15.77 o 
   4   1   7      366.20      344.30     10.35 o 
   5   1   7       28.76       27.38      2.30 o 
   6   1   7       25.76       25.92      1.31 o 
   7   1   7      616.72      623.47      6.26 o 
   8   1   7      606.59      578.09      6.69 o 
   9   1   7        3.81        5.23      0.77 o 
  10   1   7        2.49        3.79      1.37 o 
  11   1   7       28.28       23.92      4.60 o 
  12   1   7       27.50       17.40      2.63 o 
  13   1   7       36.47       25.79      6.06 o 
  14   1   7       48.06       27.98      4.78 o 
 -16   2   7        3.10        3.39      0.83 o 
 -15   2   7       10.90       11.04      1.52 o 
 -14   2   7      236.54      240.30      5.79 o 
 -13   2   7       77.36       77.74      3.51 o 
 -12   2   7       64.50       71.39      3.06 o 
 -11   2   7       24.44       25.62      2.20 o 
 -10   2   7      243.50      236.86      6.00 o 
  -9   2   7      195.93      185.02      5.60 o 
  -8   2   7       14.42       12.80      1.30 o 
  -7   2   7        9.28        6.63      1.02 o 
  -6   2   7      574.12      569.74      7.67 o 
  -5   2   7     2761.91     2662.14     98.46 o 
  -4   2   7     1229.46     1176.07     17.75 o 
  -3   2   7      709.42      730.66     13.52 o 
  -2   2   7       86.51       93.67      4.02 o 
  -1   2   7       41.79       45.15      3.53 o 
   0   2   7       83.46       90.91      3.64 o 
   1   2   7       12.77       13.43      1.82 o 
   2   2   7      944.00      984.92     15.89 o 
   3   2   7       86.20       76.99      4.75 o 
   4   2   7      335.54      307.25      7.84 o 
   5   2   7       64.27       70.15      2.45 o 
   6   2   7      631.27      613.77      7.77 o 
   7   2   7     1019.75     1037.57      8.78 o 
   8   2   7     1096.66     1115.20     11.98 o 
   9   2   7      193.07      191.32      4.87 o 
  10   2   7        0.67        2.13      0.90 o 
  11   2   7       68.51       69.77     14.02 o 
  12   2   7        2.60        2.58      0.93 o 
  13   2   7        1.29        1.36      1.06 o 
  14   2   7        0.12        0.11      0.63 o 
 -15   3   7       91.58      105.39      4.34 o 
 -14   3   7        2.70        3.40      1.12 o 
 -13   3   7       57.32       50.76      5.79 o 
 -12   3   7      225.55      223.86     12.36 o 
 -11   3   7       51.51       50.65      6.37 o 
 -10   3   7       24.65       22.55      4.41 o 
  -9   3   7      157.16      157.61      9.09 o 
  -8   3   7       34.84       36.40      2.97 o 
  -7   3   7       16.55       19.11      1.95 o 
  -6   3   7      119.41      103.83      4.42 o 
  -5   3   7      341.51      360.47     10.33 o 
  -4   3   7      383.32      368.72      7.29 o 
  -3   3   7      342.51      352.63      7.29 o 
  -2   3   7      147.77      133.07      2.97 o 
  -1   3   7     1205.36     1200.71     22.46 o 
   0   3   7      746.83      714.35      8.85 o 
   1   3   7      111.38       93.12      2.84 o 
   2   3   7      484.30      504.82      8.22 o 
   3   3   7      147.96      152.21      5.18 o 
   4   3   7      166.85      152.70      6.51 o 
   5   3   7      254.33      270.93      5.88 o 
   6   3   7      176.06      171.89      5.24 o 
   7   3   7        5.04        8.66      1.52 o 
   8   3   7       90.53       98.54      4.09 o 
   9   3   7       45.96       49.07      3.26 o 
  10   3   7       41.67       48.57      4.01 o 
  11   3   7       20.97       24.02      3.05 o 
  12   3   7      102.88      130.44      7.05 o 
  13   3   7       26.67       35.42      3.62 o 
 -14   4   7        0.85        0.89      0.57 o 
 -13   4   7        0.04        0.56      0.67 o 
 -12   4   7       19.67       21.47      2.32 o 
 -11   4   7       44.57       45.27      3.57 o 
 -10   4   7        3.67        4.09      1.83 o 
  -9   4   7        0.67        0.32      1.16 o 
  -8   4   7      141.56       89.22     53.09 o 
  -7   4   7       86.44       95.87      9.74 o 
  -6   4   7        3.74        4.66      0.80 o 
  -5   4   7        0.44        0.82      0.52 o 
  -4   4   7       90.53       88.18      2.78 o 
  -3   4   7      149.75      152.68      3.63 o 
  -2   4   7      102.67      108.72      2.87 o 
  -1   4   7        5.28        6.15      0.79 o 
   0   4   7      144.18      155.43      4.21 o 
   1   4   7       39.35       39.71      2.14 o 
   2   4   7       45.11       43.96      2.48 o 
   3   4   7      146.13      135.82      4.99 o 
   4   4   7      272.94      272.40      7.94 o 
   5   4   7      110.32      115.64      5.61 o 
   6   4   7      111.80      130.87      5.81 o 
   7   4   7      106.50      111.03      4.50 o 
   8   4   7        7.63        9.54      1.67 o 
   9   4   7        1.21        1.56      1.12 o 
  10   4   7        3.41        2.13      1.03 o 
  11   4   7        6.16        6.85      1.11 o 
  12   4   7       14.59       20.31      1.74 o 
 -12   5   7        0.10       -0.16      0.52 o 
 -11   5   7       29.99       27.92      2.34 o 
 -10   5   7        9.84       11.01      1.21 o 
  -9   5   7       29.01       24.16      1.86 o 
  -8   5   7       14.35       10.84      1.33 o 
  -7   5   7       17.75       17.12      1.73 o 
  -6   5   7       16.22       17.82      1.82 o 
  -5   5   7       15.50       12.05      1.74 o 
  -4   5   7        4.08        2.84      0.78 o 
  -3   5   7       31.47       27.93      1.62 o 
  -2   5   7      137.19      143.26      3.59 o 
  -1   5   7      284.65      294.09      5.64 o 
   0   5   7       10.63        9.52      1.07 o 
   1   5   7       10.61       10.25      1.39 o 
   2   5   7       38.27       39.84      2.86 o 
   3   5   7        1.90        2.49      1.01 o 
   4   5   7      110.14      118.33      4.59 o 
   5   5   7        3.64        4.36      0.98 o 
   6   5   7       66.22       69.99      3.52 o 
   7   5   7        6.81        3.46      1.13 o 
   8   5   7        4.90        4.58      1.44 o 
   9   5   7        1.04        1.12      0.92 o 
  10   5   7        0.88        0.38      1.23 o 
 -10   6   7       27.93       26.18      1.89 o 
  -9   6   7        3.38        2.12      0.74 o 
  -8   6   7       84.67       86.84      3.31 o 
  -7   6   7        0.52        0.36      0.66 o 
  -6   6   7       51.72       51.81      2.97 o 
  -5   6   7       24.81       26.41      2.23 o 
  -4   6   7        5.88        4.85      1.08 o 
  -3   6   7        0.56        0.67      0.75 o 
  -2   6   7       13.18       12.08      1.72 o 
  -1   6   7        1.74        2.42      0.88 o 
   0   6   7        3.07        3.50      1.11 o 
   1   6   7       31.92       32.82      2.82 o 
   2   6   7        0.25        1.17      0.89 o 
   3   6   7        1.28        1.24      0.78 o 
   4   6   7        0.10        1.19      1.10 o 
   5   6   7        6.09        7.12      1.16 o 
   6   6   7        5.71        5.70      1.01 o 
   7   6   7        9.68        8.40      2.14 o 
  -4   7   7        8.30        8.95      1.80 o 
  -3   7   7        7.31        8.36      1.89 o 
  -2   7   7       43.97       41.61      4.05 o 
  -1   7   7       13.07       11.65      2.28 o 
   0   7   7        2.26        4.80      1.53 o 
   1   7   7       49.13       49.85      4.44 o 
   2   7   7       45.25       39.54      3.81 o 
 -16   0   8      140.33      145.38      8.79 o 
 -15   0   8       94.90       94.84      3.55 o 
 -14   0   8        0.47       -0.27      0.73 o 
 -13   0   8      248.40      259.51      7.80 o 
 -12   0   8       44.29       46.20      3.42 o 
 -11   0   8      308.90      324.20      8.86 o 
 -10   0   8       36.76       32.56      2.81 o 
  -9   0   8        0.78        1.36      0.80 o 
  -8   0   8       58.57       58.68      3.45 o 
  -7   0   8      316.43      326.86     11.15 o 
  -6   0   8      165.68      143.93      8.44 o 
  -5   0   8     1016.65     1156.09     23.72 o 
  -4   0   8     2194.22     2573.27     34.68 o 
  -3   0   8      173.07      222.85     10.11 o 
  -2   0   8     1012.22     1136.48     17.69 o 
  -1   0   8       20.97       27.26      3.79 o 
   0   0   8      298.14      285.24     12.03 o 
   1   0   8      417.01      343.02     13.53 o 
   2   0   8      116.07      117.82      8.28 o 
   3   0   8      245.04      244.03     12.34 o 
   4   0   8     1677.53     1668.20     33.98 o 
   5   0   8     2355.43     2431.42     80.53 o 
   6   0   8      727.45      708.96     11.87 o 
   7   0   8       43.27       46.26      3.25 o 
   8   0   8      582.84      590.61      8.79 o 
   9   0   8       23.29       26.91      2.37 o 
  10   0   8       28.64       28.79      2.94 o 
  11   0   8       26.49       15.17      4.54 o 
  12   0   8       20.50       19.22      4.03 o 
  13   0   8       44.54       30.38      4.13 o 
  14   0   8        1.80        0.68      1.06 o 
 -16   1   8        4.02        2.33      0.66 o 
 -15   1   8      143.41      156.54      3.56 o 
 -14   1   8        9.95        9.98      1.13 o 
 -13   1   8        0.22        0.44      0.73 o 
 -12   1   8        0.12        1.04      0.83 o 
 -11   1   8       22.83       21.79      2.10 o 
 -10   1   8       27.43       25.37      2.31 o 
  -9   1   8        3.02        2.80      0.75 o 
  -8   1   8      382.24      399.64      6.76 o 
  -7   1   8       84.50       76.13      2.83 o 
  -6   1   8        5.42        4.90      0.74 o 
  -5   1   8      157.34      166.22     12.72 o 
  -4   1   8     2378.09     2462.03     20.65 o 
  -3   1   8      700.91      702.95     13.82 o 
  -2   1   8       64.38       58.36      2.40 o 
  -1   1   8      990.54     1032.37     12.33 o 
   0   1   8       19.83       15.02      2.04 o 
   1   1   8      353.37      331.25      9.44 o 
   2   1   8      335.38      307.90      9.43 o 
   3   1   8      134.01      147.11      6.84 o 
   4   1   8        0.96        0.68      0.72 o 
   5   1   8       38.15       40.55      2.48 o 
   6   1   8       16.69       12.81      1.07 o 
   7   1   8      192.24      200.80      3.73 o 
   8   1   8      251.21      248.16      4.52 o 
   9   1   8        6.61        9.53      1.06 o 
  10   1   8      177.80      178.08      7.67 o 
  11   1   8       71.74       77.77     24.06 o 
  12   1   8       41.37       32.07      3.37 o 
  13   1   8       57.27       34.97      2.95 o 
  14   1   8       80.04       39.88      3.69 o 
 -16   2   8        1.41        0.21      0.59 o 
 -15   2   8       52.21       55.92      3.01 o 
 -14   2   8        0.78        2.33      1.13 o 
 -13   2   8        6.20        5.48      1.17 o 
 -12   2   8        0.08        0.47      0.76 o 
 -11   2   8       12.71        9.61      1.46 o 
 -10   2   8        2.58        1.21      0.77 o 
  -9   2   8        1.33        1.26      0.84 o 
  -8   2   8       17.30       20.54      1.73 o 
  -7   2   8       91.56       98.78      2.94 o 
  -6   2   8      154.11      142.79      3.50 o 
  -5   2   8       21.59       25.86      1.77 o 
  -4   2   8        1.05        1.16      0.72 o 
  -3   2   8      333.24      355.84     10.44 o 
  -2   2   8       10.66       11.56      1.53 o 
  -1   2   8       27.69       26.90      2.90 o 
   0   2   8      341.81      370.39     15.53 o 
   1   2   8      326.27      355.33      7.63 o 
   2   2   8       93.35      102.08      3.78 o 
   3   2   8      160.90      171.98      5.06 o 
   4   2   8      183.50      216.58      4.49 o 
   5   2   8       50.06       53.63      2.52 o 
   6   2   8       68.55       76.23      2.61 o 
   7   2   8       20.62       18.31      1.26 o 
   8   2   8        7.37        6.51      1.06 o 
   9   2   8       11.86        6.43      1.06 o 
  10   2   8        9.01        9.74      2.34 o 
  11   2   8        0.64        1.63      1.93 o 
  12   2   8        9.51        4.14      1.37 o 
  13   2   8        0.38        0.01      0.64 o 
 -15   3   8        9.13        7.93      1.81 o 
 -14   3   8       57.36       66.01      2.97 o 
 -13   3   8       31.17       33.03      4.58 o 
 -12   3   8        1.03        1.64      0.83 o 
 -11   3   8        0.28        0.37      0.98 o 
 -10   3   8        6.22        6.90      1.66 o 
  -9   3   8       33.92       32.10      2.75 o 
  -8   3   8      143.57      145.39      5.58 o 
  -7   3   8      251.94      252.46      8.73 o 
  -6   3   8       50.42       60.22      3.59 o 
  -5   3   8        6.54        7.79      0.90 o 
  -4   3   8      283.97      277.77      8.21 o 
  -3   3   8       26.15       22.22      1.32 o 
  -2   3   8       77.28       78.45      2.24 o 
  -1   3   8       33.58       30.08      1.43 o 
   0   3   8       61.14       65.19      2.49 o 
   1   3   8        8.97        8.52      1.00 o 
   2   3   8       71.50       81.91      2.97 o 
   3   3   8       29.64       32.33      2.39 o 
   4   3   8       77.77       76.07      3.61 o 
   5   3   8      129.21      141.38      4.43 o 
   6   3   8        2.24        1.92      0.73 o 
   7   3   8        1.03        2.50      0.99 o 
   8   3   8        1.56        1.49      0.94 o 
   9   3   8      132.78      144.39      8.89 o 
  10   3   8       38.41       48.95      3.77 o 
  11   3   8        0.13       -0.08      0.80 o 
  12   3   8        0.72        0.96      0.65 o 
 -14   4   8        9.83        8.37      1.52 o 
 -13   4   8        0.29        0.43      0.44 o 
 -12   4   8       41.72       44.69      2.82 o 
 -11   4   8       52.41       52.48      3.07 o 
 -10   4   8       34.88       31.63      2.52 o 
  -9   4   8      127.89      127.45      5.15 o 
  -8   4   8       36.98       36.07      2.81 o 
  -7   4   8      217.53      215.20      8.36 o 
  -6   4   8      185.94      178.34      5.32 o 
  -5   4   8       37.16       36.84      2.11 o 
  -4   4   8       18.90       15.98      1.36 o 
  -3   4   8      247.97      252.69      4.50 o 
  -2   4   8      104.99      104.66      2.88 o 
  -1   4   8      209.00      208.28      4.98 o 
   0   4   8        0.89        0.66      0.67 o 
   1   4   8      188.39      194.60      5.20 o 
   2   4   8      119.88      125.64      5.94 o 
   3   4   8      157.73      172.13      6.44 o 
   4   4   8        5.02        5.73      1.73 o 
   5   4   8     1050.32     1039.59     16.71 o 
   6   4   8        8.96       11.60      1.84 o 
   7   4   8       22.59       20.62      2.35 o 
   8   4   8        0.52       -0.16      0.87 o 
   9   4   8        3.75        5.09      1.44 o 
  10   4   8       10.31       12.51      1.46 o 
  11   4   8        8.76       11.54      1.47 o 
 -12   5   8        1.85        2.31      0.78 o 
 -11   5   8        0.89        1.06      0.55 o 
 -10   5   8       69.46       70.05      3.06 o 
  -9   5   8        2.28        4.38      0.89 o 
  -8   5   8        6.32        7.13      1.12 o 
  -7   5   8       59.74       55.71      2.95 o 
  -6   5   8       14.75       14.48      1.60 o 
  -5   5   8       10.50        8.74      1.07 o 
  -4   5   8      304.84      317.38      6.48 o 
  -3   5   8       66.47       71.97      2.86 o 
  -2   5   8      432.90      429.89      7.19 o 
  -1   5   8       99.17       91.01      3.14 o 
   0   5   8       11.64       15.62      1.50 o 
   1   5   8        8.61        7.99      1.45 o 
   2   5   8        3.04        1.98      0.99 o 
   3   5   8       60.08       57.37      3.84 o 
   4   5   8        0.02       -0.42      0.70 o 
   5   5   8        5.38        9.06      1.41 o 
   6   5   8        0.08        0.57      0.61 o 
   7   5   8        1.64        2.37      1.05 o 
   8   5   8       19.73       18.13      2.83 o 
   9   5   8       28.09       32.07      4.36 o 
  -9   6   8        0.09       -0.62      0.75 o 
  -8   6   8       33.39       33.13      2.08 o 
  -7   6   8        0.08        0.70      0.51 o 
  -6   6   8        0.75        0.44      0.54 o 
  -5   6   8        1.50        1.00      0.68 o 
  -4   6   8        5.24        4.85      1.07 o 
  -3   6   8        0.09        0.22      0.83 o 
  -2   6   8        0.83        1.37      0.79 o 
  -1   6   8       32.53       35.40      3.34 o 
   0   6   8        4.71        4.70      1.19 o 
   1   6   8        3.59        7.72      1.48 o 
   2   6   8       42.91       49.69      3.18 o 
   3   6   8       57.48       63.51      3.00 o 
   4   6   8       22.69       26.29      2.80 o 
   5   6   8       19.56       16.61      2.90 o 
   6   6   8        0.14       -0.89      1.05 o 
  -2   7   8       24.93       23.40      2.77 o 
  -1   7   8        3.02        1.58      0.99 o 
   0   7   8        2.25        0.09      0.72 o 
 -16   1   9       16.64       20.51      2.10 o 
 -15   1   9        0.40        0.41      0.51 o 
 -14   1   9       23.61       25.05      1.60 o 
 -13   1   9       22.14       21.26      1.60 o 
 -12   1   9        0.22        0.04      0.67 o 
 -11   1   9        0.78        1.25      0.70 o 
 -10   1   9       17.25       14.60      1.40 o 
  -9   1   9        8.36        7.44      1.06 o 
  -8   1   9       46.93       46.90      2.23 o 
  -7   1   9      303.18      305.95      8.72 o 
  -6   1   9       92.96      105.15      3.47 o 
  -5   1   9      687.32      694.39     12.35 o 
  -4   1   9       30.13       28.65      1.95 o 
  -3   1   9      363.83      421.14     10.29 o 
  -2   1   9     1138.63     1221.34     14.08 o 
  -1   1   9       29.78       27.82      2.18 o 
   0   1   9       55.02       56.80      5.29 o 
   1   1   9       64.29       72.99      3.66 o 
   2   1   9      145.91      157.18      6.72 o 
   3   1   9        0.60        1.54      0.80 o 
   4   1   9       29.90       28.58      2.10 o 
   5   1   9        5.89        8.89      1.20 o 
   6   1   9      759.16      764.82     11.10 o 
   7   1   9      150.09      156.89      3.43 o 
   8   1   9       12.22       14.16      1.30 o 
   9   1   9      108.16      106.68      3.62 o 
  10   1   9       55.02       51.22      3.19 o 
  11   1   9       16.08       15.30      5.12 o 
  12   1   9       13.79        6.66      1.62 o 
  13   1   9       10.23        5.20      2.60 o 
 -16   2   9        0.40        0.01      0.61 o 
 -15   2   9        6.99        7.27      1.08 o 
 -14   2   9      238.54      267.97     12.57 o 
 -13   2   9       39.14       45.69      2.62 o 
 -12   2   9      134.93      140.09      4.74 o 
 -11   2   9       82.32       84.30      3.98 o 
 -10   2   9        0.18        0.44      0.69 o 
  -9   2   9        9.52        7.96      1.58 o 
  -8   2   9        1.76        1.02      0.71 o 
  -7   2   9      920.03      976.58     20.15 o 
  -6   2   9        0.33        0.72      0.62 o 
  -5   2   9       18.90       18.30      1.58 o 
  -4   2   9       85.13       95.90      2.85 o 
  -3   2   9        4.72        5.25      0.67 o 
  -2   2   9      109.14      109.64      2.88 o 
  -1   2   9      403.01      409.56      5.58 o 
   0   2   9      699.10      791.15     10.50 o 
   1   2   9      139.06      152.09      8.46 o 
   2   2   9      383.65      422.92      9.42 o 
   3   2   9        1.55        1.49      0.80 o 
   4   2   9       68.90       78.68      3.12 o 
   5   2   9       61.79       67.07      2.92 o 
   6   2   9       37.48       42.42      2.02 o 
   7   2   9      130.51      132.78      3.95 o 
   8   2   9      348.26      368.04      6.47 o 
   9   2   9       70.41       65.85      3.11 o 
  10   2   9       49.72       42.33     13.20 o 
  11   2   9       77.98      102.19      4.35 o 
  12   2   9       60.13       42.24      2.92 o 
  13   2   9       54.13       68.72      4.39 o 
 -15   3   9        0.34        0.01      0.73 o 
 -14   3   9        9.34        9.71      1.56 o 
 -13   3   9       16.73       18.99      3.44 o 
 -12   3   9       12.88       12.23      2.82 o 
 -11   3   9        8.32       10.93      1.47 o 
 -10   3   9       36.56       37.75      3.29 o 
  -9   3   9       15.42       15.59      2.29 o 
  -8   3   9       56.81       55.72      4.15 o 
  -7   3   9      128.74      132.88      5.44 o 
  -6   3   9       88.03       86.28      3.32 o 
  -5   3   9      248.42      259.42      9.92 o 
  -4   3   9      194.84      207.27      4.69 o 
  -3   3   9       19.55       17.98      1.27 o 
  -2   3   9      108.63      114.38      3.92 o 
  -1   3   9       56.13       57.21      2.21 o 
   0   3   9       72.39       91.53      4.62 o 
   1   3   9        0.02        0.12      0.74 o 
   2   3   9      121.19      134.05      4.54 o 
   3   3   9       33.01       36.40      2.63 o 
   4   3   9      147.21      156.66      4.78 o 
   5   3   9      163.79      161.23      6.06 o 
   6   3   9        7.09        6.09      1.21 o 
   7   3   9      204.76      218.14      6.94 o 
   8   3   9      138.90      166.09      6.97 o 
   9   3   9       12.48       14.38      2.92 o 
  10   3   9       13.24       19.33      3.07 o 
  11   3   9        0.84        1.38      1.83 o 
  12   3   9       32.70       42.76      3.69 o 
 -13   4   9        2.31        2.98      0.84 o 
 -12   4   9        0.17        0.68      0.47 o 
 -11   4   9       78.97       80.59      4.38 o 
 -10   4   9       21.62       21.88      2.07 o 
  -9   4   9        5.65        7.01      1.31 o 
  -8   4   9       43.08       37.85      2.42 o 
  -7   4   9       16.72       16.87      1.68 o 
  -6   4   9        6.92        5.11      1.22 o 
  -5   4   9      134.51      137.14      4.68 o 
  -4   4   9      207.14      222.35      5.89 o 
  -3   4   9       11.17        9.84      1.36 o 
  -2   4   9        4.86        3.00      1.14 o 
  -1   4   9       33.96       31.75      1.76 o 
   0   4   9        2.66        2.00      0.77 o 
   1   4   9        0.46       -0.82      0.82 o 
   2   4   9       15.47       13.00      1.65 o 
   3   4   9       94.25      117.93      7.01 o 
   4   4   9       16.33       21.21      2.51 o 
   5   4   9       23.22       29.52      2.29 o 
   6   4   9       21.02       24.99      2.31 o 
   7   4   9        5.58        6.51      1.34 o 
   8   4   9       15.09       15.75      1.82 o 
   9   4   9        0.23       -0.18      0.71 o 
  10   4   9        3.32        5.71      1.17 o 
 -11   5   9        1.80        0.56      0.46 o 
 -10   5   9       10.33       12.27      1.15 o 
  -9   5   9       14.06       10.35      1.19 o 
  -8   5   9       12.92       11.97      1.31 o 
  -7   5   9        0.20       -0.60      0.60 o 
  -6   5   9        6.02        6.22      1.04 o 
  -5   5   9       54.94       54.26      2.60 o 
  -4   5   9       18.45       20.03      1.48 o 
  -3   5   9       18.60       15.19      1.26 o 
  -2   5   9        8.04        7.01      1.06 o 
  -1   5   9       45.15       44.88      2.84 o 
   0   5   9       45.11       46.83      3.06 o 
   1   5   9       12.18       12.91      2.31 o 
   2   5   9        0.20       -0.86      0.86 o 
   3   5   9        1.53        1.79      0.74 o 
   4   5   9       51.93       55.73      3.11 o 
   5   5   9       13.15       14.45      1.91 o 
   6   5   9       24.91       21.47      2.13 o 
   7   5   9       43.59       49.66      3.53 o 
   8   5   9       12.33        9.76      3.55 o 
  -8   6   9       22.30       22.21      1.49 o 
  -7   6   9        1.12        1.46      0.59 o 
  -6   6   9        0.43        0.16      0.54 o 
  -5   6   9        0.56       -0.05      0.84 o 
  -4   6   9       10.10       13.60      1.92 o 
  -3   6   9        3.75        3.60      1.19 o 
  -2   6   9        1.91        2.73      1.90 o 
  -1   6   9      136.03      153.19      6.30 o 
   0   6   9       71.45       74.56      4.47 o 
   1   6   9       17.90       20.92      2.40 o 
   2   6   9      101.02      109.41      4.28 o 
   3   6   9       66.19       79.50      4.58 o 
   4   6   9        8.87        9.00      2.33 o 
   5   6   9        5.85        4.77      1.59 o 
 -16   0  10        1.88        1.78      1.05 o 
 -15   0  10       56.79       63.32      4.54 o 
 -14   0  10      159.73      171.34      6.74 o 
 -13   0  10       33.95       35.43      2.87 o 
 -12   0  10       22.22       24.61      2.54 o 
 -11   0  10        1.96        2.91      1.22 o 
 -10   0  10       82.65       94.00      4.86 o 
  -9   0  10        0.09       -0.31      0.88 o 
  -8   0  10      274.98      288.23      7.95 o 
  -7   0  10      204.53      210.60      6.47 o 
  -6   0  10      236.44      262.08      5.97 o 
  -5   0  10      197.27      211.83      6.34 o 
  -4   0  10      629.43      676.79     13.59 o 
  -3   0  10     2191.79     2332.36     96.85 o 
  -2   0  10      389.02      396.24     15.69 o 
  -1   0  10      661.82      700.55     21.27 o 
   0   0  10      305.85      325.73      7.10 o 
   1   0  10        1.52        2.87      0.93 o 
   2   0  10        8.18        8.45      1.32 o 
   3   0  10        2.01        1.64      1.05 o 
   4   0  10      710.42      768.22     16.21 o 
   5   0  10      407.23      408.24      9.61 o 
   6   0  10        0.36        1.08      0.81 o 
   7   0  10       33.44       30.56      2.64 o 
   8   0  10      149.32      143.00      4.83 o 
   9   0  10       27.93       34.22      2.69 o 
  10   0  10       98.81      127.06      5.75 o 
  11   0  10      196.21      108.36      8.37 o 
  12   0  10      143.16       76.21      6.15 o 
  13   0  10       16.81        8.64      1.82 o 
 -16   1  10        4.85        3.64      2.49 o 
 -15   1  10       56.03       57.61      2.38 o 
 -14   1  10        0.14        0.96      0.57 o 
 -13   1  10       56.08       51.90      2.34 o 
 -12   1  10       11.01       12.48      1.44 o 
 -11   1  10       34.57       37.25      2.35 o 
 -10   1  10       61.34       60.73      2.97 o 
  -9   1  10      174.11      180.35      5.09 o 
  -8   1  10       64.06       67.71      3.00 o 
  -7   1  10      282.16      286.22      6.83 o 
  -6   1  10        0.21        1.46      0.68 o 
  -5   1  10      222.11      234.97      5.96 o 
  -4   1  10       34.15       34.44      1.82 o 
  -3   1  10        3.70        3.92      0.79 o 
  -2   1  10       21.67       23.85      2.18 o 
  -1   1  10       23.61       25.94      1.79 o 
   0   1  10      251.89      282.55      5.51 o 
   1   1  10       71.33       71.18      2.74 o 
   2   1  10      838.43      988.00     13.27 o 
   3   1  10      474.02      534.24     12.34 o 
   4   1  10      475.92      510.71     12.86 o 
   5   1  10      417.42      453.99      7.84 o 
   6   1  10      354.98      373.72      6.58 o 
   7   1  10       22.89       21.12      1.47 o 
   8   1  10       24.21       21.22      1.43 o 
   9   1  10        8.88        5.08      1.08 o 
  10   1  10        0.17        0.20      0.69 o 
  11   1  10        1.60        1.18      0.80 o 
  12   1  10        1.19        0.10      0.96 o 
 -15   2  10       45.66       46.05      9.38 o 
 -14   2  10        4.20        4.84      0.81 o 
 -13   2  10       31.05       28.57      2.22 o 
 -12   2  10        0.00       -0.04      0.79 o 
 -11   2  10        0.36        0.58      0.98 o 
 -10   2  10        4.98        5.16      1.54 o 
  -9   2  10        7.96        6.84      1.67 o 
  -8   2  10       25.87       28.33      3.18 o 
  -7   2  10        0.11        1.34      0.90 o 
  -6   2  10      668.06      744.54     20.91 o 
  -5   2  10       22.83       25.41      2.12 o 
  -4   2  10      250.46      268.71      5.76 o 
  -3   2  10      298.03      316.44      5.37 o 
  -2   2  10       22.49       29.22      1.64 o 
  -1   2  10       69.77       74.15      2.82 o 
   0   2  10       58.50       77.79      3.28 o 
   1   2  10      122.90      143.37      5.65 o 
   2   2  10       73.09       81.62      4.81 o 
   3   2  10       47.33       51.42      4.41 o 
   4   2  10       15.34       17.42      2.07 o 
   5   2  10        1.64        2.45      0.99 o 
   6   2  10      202.90      208.28      5.47 o 
   7   2  10      116.21      133.45      3.97 o 
   8   2  10      122.04      127.25      3.44 o 
   9   2  10       12.06       17.47      1.84 o 
  10   2  10        3.53        3.95      1.02 o 
  11   2  10        0.05       -0.33      0.73 o 
  12   2  10        1.57       -1.02      1.02 o 
 -14   3  10        0.80        1.23      0.52 o 
 -13   3  10        4.57        4.00      0.98 o 
 -12   3  10       25.30       28.41      2.07 o 
 -11   3  10        1.65        1.15      0.70 o 
 -10   3  10        0.22        0.55      0.98 o 
  -9   3  10       76.88       85.47      4.28 o 
  -8   3  10      154.26      154.86      5.43 o 
  -7   3  10        5.04        3.47      0.87 o 
  -6   3  10        4.31        4.88      0.88 o 
  -5   3  10       44.25       45.18      2.33 o 
  -4   3  10       56.62       59.23      2.68 o 
  -3   3  10       90.25       93.82      3.78 o 
  -2   3  10        5.96        6.37      0.90 o 
  -1   3  10       28.04       26.83      1.87 o 
   0   3  10       20.86       24.36      2.03 o 
   1   3  10       71.39       72.28      5.74 o 
   2   3  10        1.25        2.38      1.00 o 
   3   3  10      146.03      139.94      5.73 o 
   4   3  10       12.21       12.77      2.23 o 
   5   3  10      128.78      137.80      5.58 o 
   6   3  10       58.47       67.39      3.26 o 
   7   3  10        2.15        3.61      0.99 o 
   8   3  10       20.59       31.80      2.96 o 
   9   3  10        0.57        0.54      1.15 o 
  10   3  10       39.89       49.67      3.04 o 
  11   3  10        2.12        3.55      1.19 o 
 -13   4  10        3.89        6.30      1.48 o 
 -12   4  10        3.55        4.04      0.79 o 
 -11   4  10        0.26        0.16      0.58 o 
 -10   4  10       16.80       16.48      1.67 o 
  -9   4  10       16.62       16.15      1.50 o 
  -8   4  10        4.77        4.14      0.83 o 
  -7   4  10       12.47       13.72      1.49 o 
  -6   4  10       94.79       96.55      3.83 o 
  -5   4  10       44.62       43.20      2.59 o 
  -4   4  10      534.21      554.21     13.91 o 
  -3   4  10      172.75      183.14      6.25 o 
  -2   4  10       31.29       34.48      2.77 o 
  -1   4  10      166.57      186.17      8.65 o 
   0   4  10       53.78       52.68      4.41 o 
   1   4  10        7.57        7.24      1.60 o 
   2   4  10       33.99       27.31     11.98 o 
   3   4  10        1.57        0.47      1.21 o 
   4   4  10       47.35       53.62      4.71 o 
   5   4  10       58.35       58.18      3.48 o 
   6   4  10        2.49        2.59      0.76 o 
   7   4  10        1.56        1.89      1.16 o 
   8   4  10       48.14       66.87      5.75 o 
   9   4  10       18.14       26.51      3.27 o 
 -11   5  10       42.89       46.44      3.44 o 
 -10   5  10       49.26       55.45      2.08 o 
  -9   5  10       24.36       25.32      1.59 o 
  -8   5  10       24.42       28.96      1.82 o 
  -7   5  10        1.92        2.26      0.63 o 
  -6   5  10       20.70       20.89      1.52 o 
  -5   5  10        3.43        3.42      0.75 o 
  -4   5  10       15.00       13.36      1.18 o 
  -3   5  10       24.38       24.37      1.99 o 
  -2   5  10       59.23       63.25      3.17 o 
  -1   5  10        8.77        6.41      1.76 o 
   0   5  10        3.34        2.00      0.84 o 
   1   5  10      112.98      125.72      6.44 o 
   2   5  10       40.35       45.94      3.21 o 
   3   5  10      252.66      288.02     10.09 o 
   4   5  10        7.72        9.84      1.60 o 
   5   5  10      167.91      181.13      5.72 o 
   6   5  10        4.77        8.37      1.26 o 
   7   5  10        4.24        3.34      1.41 o 
  -7   6  10       30.34       29.98      3.01 o 
  -6   6  10       15.03       12.23      1.44 o 
  -5   6  10       44.50       46.41      2.89 o 
  -4   6  10        2.40        2.57      1.52 o 
  -3   6  10       14.34       17.66      2.95 o 
  -2   6  10       18.49       16.36      1.88 o 
  -1   6  10        7.72        9.83      1.52 o 
   0   6  10        1.71        2.80      1.04 o 
   1   6  10       10.68        7.46      1.15 o 
   2   6  10        9.47        9.70      1.63 o 
   3   6  10       11.99       11.45      1.62 o 
   4   6  10        0.38        1.82      0.98 o 
 -15   1  11        0.63        1.70      0.67 o 
 -14   1  11       55.27       61.96      2.63 o 
 -13   1  11       14.14       17.07      1.48 o 
 -12   1  11       10.09       10.94      1.29 o 
 -11   1  11       50.41       54.07      2.78 o 
 -10   1  11       12.35       13.24      1.45 o 
  -9   1  11       42.96       45.68      3.03 o 
  -8   1  11      186.46      209.84      6.29 o 
  -7   1  11      195.00      205.66      6.05 o 
  -6   1  11       55.03       55.70      3.07 o 
  -5   1  11      350.15      394.94      7.81 o 
  -4   1  11       72.49       73.23      3.21 o 
  -3   1  11      199.53      203.20      6.32 o 
  -2   1  11      136.12      150.59      7.08 o 
  -1   1  11        0.31        2.21      0.70 o 
   0   1  11       41.15       47.75      2.08 o 
   1   1  11      152.21      158.61      3.99 o 
   2   1  11      289.33      314.74      6.01 o 
   3   1  11       11.70       14.16      1.54 o 
   4   1  11       33.29       40.57      2.78 o 
   5   1  11        0.85        1.71      0.68 o 
   6   1  11      625.10      664.24      9.24 o 
   7   1  11       22.88       25.00      1.56 o 
   8   1  11        3.47        2.12      0.72 o 
   9   1  11       13.66       15.75      1.64 o 
  10   1  11        3.99        7.55      1.05 o 
  11   1  11        0.84        0.11      0.71 o 
  12   1  11        4.17       -0.92      0.96 o 
 -15   2  11        0.57        1.07      0.77 o 
 -14   2  11       13.64       12.42      1.35 o 
 -13   2  11        8.07        7.91      1.20 o 
 -12   2  11        7.86        8.65      1.38 o 
 -11   2  11       10.00        7.38      1.68 o 
 -10   2  11        5.16        5.46      1.54 o 
  -9   2  11        5.92        5.54      1.69 o 
  -8   2  11       26.19       29.78      3.20 o 
  -7   2  11     1010.16      704.51    458.71 o 
  -6   2  11      278.32      298.89      6.57 o 
  -5   2  11       95.15      111.56      4.48 o 
  -4   2  11       14.77       16.97      1.36 o 
  -3   2  11      342.01      364.86     11.65 o 
  -2   2  11      142.97      135.36      5.47 o 
  -1   2  11      201.00      204.67      6.88 o 
   0   2  11       19.68       24.23      1.96 o 
   1   2  11       43.43       46.11      2.67 o 
   2   2  11        1.08        1.91      0.96 o 
   3   2  11       30.87       22.85      2.68 o 
   4   2  11       72.64       75.69      4.77 o 
   5   2  11      318.91      328.74     19.28 o 
   6   2  11       89.19       91.73      3.01 o 
   7   2  11       54.49       60.16      2.39 o 
   8   2  11        7.79       12.33      1.08 o 
   9   2  11       55.72       73.44      2.87 o 
  10   2  11       70.31       85.04      5.55 o 
  11   2  11       37.43       39.68     20.04 o 
 -14   3  11       49.71       57.98      3.75 o 
 -13   3  11       27.07       31.48      1.92 o 
 -12   3  11        7.93        8.20      1.15 o 
 -11   3  11       79.16       84.60      4.47 o 
 -10   3  11        6.30        7.18      2.25 o 
  -9   3  11        1.48        1.99      0.95 o 
  -8   3  11        1.50        0.69      0.66 o 
  -7   3  11        1.78        1.68      0.86 o 
  -6   3  11        0.71        0.60      0.75 o 
  -5   3  11       63.15       55.45      3.50 o 
  -4   3  11        1.90        0.86      0.91 o 
  -3   3  11        2.76        0.89      1.07 o 
  -2   3  11       16.81       14.60      2.27 o 
  -1   3  11       14.06       16.01      2.30 o 
   0   3  11      231.90      266.91     10.54 o 
   1   3  11      189.30      202.43      8.73 o 
   2   3  11      353.99      354.60      9.09 o 
   3   3  11      226.14      245.12      7.52 o 
   4   3  11        1.86        3.29      1.40 o 
   5   3  11       69.13       74.91      3.42 o 
   6   3  11      222.82      236.77      8.32 o 
   7   3  11       16.55       17.55      1.77 o 
   8   3  11        3.96        5.89      1.39 o 
   9   3  11       40.97       45.54      3.00 o 
  10   3  11       14.11       19.10      2.02 o 
 -12   4  11        4.46        4.36      1.34 o 
 -11   4  11       23.08       23.30      3.03 o 
 -10   4  11        4.99        5.42      0.95 o 
  -9   4  11        9.41        9.67      1.10 o 
  -8   4  11        0.62        1.04      0.57 o 
  -7   4  11        7.15        5.61      0.95 o 
  -6   4  11       60.36       56.16      2.76 o 
  -5   4  11      117.98      111.51      4.76 o 
  -4   4  11      113.17      112.99      6.43 o 
  -3   4  11        1.78        2.13      1.59 o 
  -2   4  11       54.41       50.48      4.32 o 
  -1   4  11        4.79        5.72      1.83 o 
   0   4  11        2.18        2.52      1.06 o 
   1   4  11        0.31       -0.02      1.14 o 
   2   4  11        1.42        1.22      0.87 o 
   3   4  11        0.31        0.46      1.10 o 
   4   4  11        1.64        1.64      0.83 o 
   5   4  11       34.13       30.98      2.42 o 
   6   4  11        0.23        0.95      0.72 o 
   7   4  11       11.79       11.57      1.25 o 
   8   4  11       20.65       23.32      3.14 o 
   9   4  11        7.56        7.14      1.51 o 
 -10   5  11       19.10       17.70      2.10 o 
  -9   5  11        0.31        0.48      1.78 o 
  -8   5  11        0.26       -0.36      0.45 o 
  -7   5  11        8.33        5.33      0.98 o 
  -6   5  11        2.73        2.27      0.66 o 
  -5   5  11        0.06        0.10      0.68 o 
  -4   5  11        2.45        2.17      0.65 o 
  -3   5  11      107.73      110.52      3.83 o 
  -2   5  11        4.84        5.40      1.78 o 
  -1   5  11        2.95        2.11      0.92 o 
   0   5  11       11.64       14.35      2.21 o 
   1   5  11        8.31        6.58      1.80 o 
   2   5  11       32.44       34.64      3.41 o 
   3   5  11        1.22        1.47      1.66 o 
   4   5  11       44.28       45.62      2.77 o 
   5   5  11        1.47        0.91      0.65 o 
   6   5  11        5.14        3.55      1.40 o 
  -5   6  11       18.23       18.25      2.45 o 
  -4   6  11        1.10        0.02      0.75 o 
  -3   6  11        5.00        4.24      1.38 o 
  -2   6  11        6.42        6.38      1.62 o 
  -1   6  11        8.42        8.01      0.99 o 
   0   6  11       11.37       11.26      1.49 o 
   1   6  11        1.43        2.29      1.36 o 
   2   6  11       19.96       16.54      2.38 o 
 -15   0  12       15.04        9.66      1.84 o 
 -14   0  12        1.59        2.10      1.06 o 
 -13   0  12       12.86       10.73      1.97 o 
 -12   0  12        0.88        1.35      0.96 o 
 -11   0  12        2.21        5.18      1.81 o 
 -10   0  12      124.56      143.62      8.47 o 
  -9   0  12      189.70      225.70      9.57 o 
  -8   0  12      112.09      118.79      6.92 o 
  -7   0  12       57.52       76.79      5.42 o 
  -6   0  12       20.90       19.87      2.75 o 
  -5   0  12        0.93        1.43      1.25 o 
  -4   0  12      126.91      140.07      6.82 o 
  -3   0  12      205.48      243.67      9.09 o 
  -2   0  12        2.47        0.30      1.18 o 
  -1   0  12        0.47        0.40      0.68 o 
   0   0  12        0.14        1.61      1.40 o 
   1   0  12       28.86       25.22      2.37 o 
   2   0  12      329.92      411.85     11.32 o 
   3   0  12      649.43      754.52     21.60 o 
   4   0  12      335.58      363.22     10.83 o 
   5   0  12       94.60       95.28      4.62 o 
   6   0  12      243.46      284.00     11.25 o 
   7   0  12       32.94       35.13      2.41 o 
   8   0  12       41.26       41.20      2.83 o 
   9   0  12       81.02       88.81      4.61 o 
  10   0  12       12.98       12.91      4.81 o 
  11   0  12        6.08        2.47      1.01 o 
 -15   1  12       14.84       13.25      2.01 o 
 -14   1  12        7.66        9.87      1.46 o 
 -13   1  12       16.13       15.77      1.76 o 
 -12   1  12        6.60        5.01      1.05 o 
 -11   1  12        0.41        0.89      0.71 o 
 -10   1  12      122.17      124.35      6.18 o 
  -9   1  12        0.71       -1.09      1.09 o 
  -8   1  12        1.42        0.67      0.83 o 
  -7   1  12       34.71       32.70      2.81 o 
  -6   1  12      326.81      359.92      7.87 o 
  -5   1  12      140.17      148.34      5.82 o 
  -4   1  12        5.48        6.24      1.27 o 
  -3   1  12      205.40      228.58      6.63 o 
  -2   1  12        8.54        9.36      1.28 o 
  -1   1  12       19.96       16.87      1.58 o 
   0   1  12       39.49       40.44      4.00 o 
   1   1  12       37.36       39.51      2.16 o 
   2   1  12        2.28        5.43      1.05 o 
   3   1  12      244.66      295.98      7.00 o 
   4   1  12        0.26       -0.18      0.90 o 
   5   1  12      308.80      328.70      6.57 o 
   6   1  12        0.01        0.54      0.57 o 
   7   1  12        3.67        3.27      0.68 o 
   8   1  12       42.35       45.68      2.09 o 
   9   1  12       16.55       29.78      1.86 o 
  10   1  12       11.11       17.81      7.92 o 
  11   1  12       17.87        9.22      2.04 o 
 -14   2  12        0.74        0.15      0.59 o 
 -13   2  12        6.22        4.67      0.89 o 
 -12   2  12        0.73        1.52      0.79 o 
 -11   2  12        0.15        0.39      0.80 o 
 -10   2  12        9.64        8.78      1.49 o 
  -9   2  12       17.92       15.74      1.88 o 
  -8   2  12       35.89       31.78      2.62 o 
  -7   2  12        4.98        8.41      1.88 o 
  -6   2  12        7.45        5.96      2.48 o 
  -5   2  12      181.50      180.28      7.91 o 
  -4   2  12        2.57        1.98      0.83 o 
  -3   2  12       16.72       16.37      1.77 o 
  -2   2  12        2.51        3.34      0.88 o 
  -1   2  12       15.68       15.99      1.74 o 
   0   2  12       33.02       34.49      2.06 o 
   1   2  12       30.85       29.37      2.36 o 
   2   2  12       20.22       21.20      2.90 o 
   3   2  12       57.31       59.23      4.59 o 
   4   2  12        0.17       -0.59      1.24 o 
   5   2  12        6.93        6.95      1.19 o 
   6   2  12        0.38        0.44      0.50 o 
   7   2  12       14.38       14.44      1.08 o 
   8   2  12       10.78       13.35      1.05 o 
   9   2  12        1.97        1.14      0.90 o 
  10   2  12        5.22        6.20      1.43 o 
 -13   3  12        1.66        2.37      1.00 o 
 -12   3  12        2.01        1.91      0.79 o 
 -11   3  12        1.66        0.87      1.37 o 
 -10   3  12        5.45        5.55      2.30 o 
  -9   3  12        9.87        5.28      2.86 o 
  -8   3  12      146.21      137.99      6.20 o 
  -7   3  12       25.33       22.38      3.79 o 
  -6   3  12       37.39       35.59      8.53 o 
  -5   3  12       42.49       38.36      4.09 o 
  -4   3  12       50.56       47.43      8.52 o 
  -3   3  12       80.11       84.31      5.48 o 
  -2   3  12       44.71       53.86      3.58 o 
  -1   3  12      110.05      120.96      9.23 o 
   0   3  12       11.49       14.57      2.43 o 
   1   3  12       29.71       30.96      3.53 o 
   2   3  12        9.51        6.70      2.42 o 
   3   3  12        2.86        3.29      1.43 o 
   4   3  12       23.91       24.51      3.97 o 
   5   3  12       20.41       19.20      2.01 o 
   6   3  12       11.33        8.50      1.32 o 
   7   3  12       48.37       55.95      2.93 o 
   8   3  12       31.78       42.87      2.91 o 
   9   3  12        0.23        0.17      0.53 o 
 -11   4  12       18.61       21.72      2.60 o 
 -10   4  12       23.10       25.99      2.14 o 
  -9   4  12       65.53       65.07      3.57 o 
  -8   4  12       77.24       74.12      4.01 o 
  -7   4  12        0.25        0.93      0.83 o 
  -6   4  12       17.49       17.09      2.10 o 
  -5   4  12        9.85        4.96      5.39 o 
  -4   4  12      191.23      134.92     91.08 o 
  -3   4  12        0.77        0.63      1.28 o 
  -2   4  12       39.54       38.77      3.72 o 
  -1   4  12       16.60       19.94      2.64 o 
   0   4  12        5.41        4.18      1.78 o 
   1   4  12       22.98       24.36      2.92 o 
   2   4  12        2.85        3.45      1.63 o 
   3   4  12      331.26      355.86     10.27 o 
   4   4  12       14.08       19.72      1.86 o 
   5   4  12       27.18       30.45      2.62 o 
   6   4  12        0.95        1.90      0.88 o 
   7   4  12       14.29       20.53      1.93 o 
  -9   5  12        0.80        0.66      0.76 o 
  -8   5  12        0.58        0.83      0.63 o 
  -7   5  12        2.09        1.20      0.52 o 
  -6   5  12       45.36       40.89      3.14 o 
  -5   5  12        4.06        3.19      1.13 o 
  -4   5  12       56.94       57.67      2.99 o 
  -3   5  12       43.40       45.77      2.79 o 
  -2   5  12        5.25        6.34      1.52 o 
  -1   5  12        5.49        7.40      1.50 o 
   0   5  12       88.35       96.25      3.87 o 
   1   5  12        0.41        0.25      0.87 o 
   2   5  12       16.02       17.67      3.12 o 
   3   5  12       40.30       46.42      2.53 o 
   4   5  12        0.95        0.78      0.77 o 
   5   5  12        0.10        0.79      0.86 o 
 -14   1  13        5.51        4.40      0.98 o 
 -13   1  13        0.34        0.27      0.65 o 
 -12   1  13        1.90        1.57      0.80 o 
 -11   1  13        0.02        0.55      0.79 o 
 -10   1  13        8.55       10.09      1.63 o 
  -9   1  13       46.77       51.49      3.50 o 
  -8   1  13        9.38       12.92      1.81 o 
  -7   1  13       88.65      104.06      4.85 o 
  -6   1  13       41.26       42.39      3.82 o 
  -5   1  13      186.12      201.47      8.04 o 
  -4   1  13       29.29       27.68      2.44 o 
  -3   1  13       71.33       85.39      4.22 o 
  -2   1  13       85.66       94.35      3.47 o 
  -1   1  13       24.04       28.23      1.85 o 
   0   1  13        5.29        5.72      1.11 o 
   1   1  13        8.31        7.25      1.42 o 
   2   1  13        0.27        0.62      1.19 o 
   3   1  13       55.50       47.61     11.63 o 
   4   1  13      104.70      105.82      3.97 o 
   5   1  13       31.76       31.33      1.99 o 
   6   1  13        2.67        3.17      0.69 o 
   7   1  13       16.26       19.76      1.38 o 
   8   1  13        1.36        3.03      0.71 o 
   9   1  13       26.59       36.79      2.89 o 
  10   1  13       27.62       13.41      2.46 o 
 -13   2  13       20.36       19.00      2.46 o 
 -12   2  13        9.63       13.63      1.39 o 
 -11   2  13       21.46       24.68      2.59 o 
 -10   2  13       55.66       55.19      3.92 o 
  -9   2  13       26.75       20.40      2.40 o 
  -8   2  13       17.15       14.77      1.84 o 
  -7   2  13       31.36       30.68      3.40 o 
  -6   2  13        2.29        1.37      1.10 o 
  -5   2  13       33.71       36.56      4.28 o 
  -4   2  13        7.21        6.38      1.32 o 
  -3   2  13       55.80       60.34      3.72 o 
  -2   2  13       73.31       81.86      4.34 o 
  -1   2  13       50.42       64.59      3.89 o 
   0   2  13      249.64      295.92      7.70 o 
   1   2  13       44.06       51.81      3.33 o 
   2   2  13      143.10      158.73      5.80 o 
   3   2  13      162.80      191.14      5.29 o 
   4   2  13       49.08       60.57      2.95 o 
   5   2  13        2.30        1.55      0.62 o 
   6   2  13      129.42      138.91      3.11 o 
   7   2  13       86.97       92.04      2.38 o 
   8   2  13       10.16        8.56      1.14 o 
   9   2  13        4.08        3.04      1.18 o 
 -12   3  13        0.97        2.60      1.07 o 
 -11   3  13        0.38       -0.34      1.01 o 
 -10   3  13        0.77        1.24      1.03 o 
  -9   3  13      138.26       39.14     28.70 o 
  -8   3  13        9.77        8.72      1.77 o 
  -7   3  13      163.90      141.70     28.34 o 
  -6   3  13      256.15      231.08     31.87 o 
  -5   3  13        6.32        6.22      1.69 o 
  -4   3  13       77.71       69.63      7.85 o 
  -3   3  13        0.21        0.43      0.98 o 
  -2   3  13        1.33        1.73      1.39 o 
  -1   3  13       27.06       32.37      3.54 o 
   0   3  13        1.89        0.84      0.94 o 
   1   3  13        4.33        5.50      1.17 o 
   2   3  13        0.18       -0.67      0.73 o 
   3   3  13       52.15       57.72      4.01 o 
   4   3  13       33.02       35.52      2.23 o 
   5   3  13      140.96      156.09      5.00 o 
   6   3  13       55.19       68.38      4.54 o 
   7   3  13        2.91        4.44      0.86 o 
   8   3  13       18.22       24.12      2.70 o 
 -10   4  13        5.72        5.31      1.30 o 
  -9   4  13        0.03        0.61      1.28 o 
  -8   4  13        1.57        1.12      0.69 o 
  -7   4  13        1.36        1.17      0.74 o 
  -6   4  13       17.98        7.81      8.61 o 
  -5   4  13       46.96       28.53     22.97 o 
  -4   4  13        0.01        1.27      0.82 o 
  -3   4  13        0.42       -0.90      0.90 o 
  -2   4  13       67.45       71.72      4.56 o 
  -1   4  13       29.87       34.69      3.15 o 
   0   4  13        6.28        3.11      3.17 o 
   1   4  13       54.57        1.70      2.33 o 
   2   4  13       10.68       11.12      2.93 o 
   3   4  13        5.56        7.98      1.17 o 
   4   4  13        1.59        3.54      0.82 o 
   5   4  13        0.02        0.11      0.57 o 
   6   4  13        0.06        0.04      0.83 o 
  -7   5  13        2.16        0.66      0.80 o 
  -6   5  13        1.28        1.35      0.63 o 
  -5   5  13        4.03        1.23      0.69 o 
  -4   5  13        0.99        0.95      0.61 o 
  -3   5  13       14.71       11.99      1.30 o 
  -2   5  13       30.99       29.88      2.43 o 
  -1   5  13        1.72        1.04      1.19 o 
   0   5  13        8.42        5.88      3.99 o 
   1   5  13        4.32        3.50      1.54 o 
   2   5  13       56.78       48.20      9.65 o 
   3   5  13        0.13        0.83      0.76 o 
 -13   0  14        5.90        7.45      1.75 o 
 -12   0  14       14.73       17.18      2.92 o 
 -11   0  14       57.28       72.61      6.41 o 
 -10   0  14        2.75        1.63      1.56 o 
  -9   0  14        6.31        9.09      2.64 o 
  -8   0  14        5.94        4.63      4.92 o 
  -7   0  14        1.15        0.24      1.19 o 
  -6   0  14       20.93       14.63     13.36 o 
  -5   0  14      299.54      240.02    159.64 o 
  -4   0  14        1.23        1.40      1.45 o 
  -3   0  14      131.52      156.93     12.56 o 
  -2   0  14       63.62       64.43     40.24 o 
  -1   0  14       35.09       33.89     12.64 o 
   0   0  14       99.13      122.15     43.18 o 
   1   0  14      256.37      276.75     70.81 o 
   2   0  14        0.76        0.91      1.48 o 
   3   0  14      935.53     1093.51     27.30 o 
   4   0  14      108.70      137.19      9.68 o 
   5   0  14        4.03        5.51      1.20 o 
   6   0  14       18.11       20.73      1.75 o 
   7   0  14        2.19        3.88      1.32 o 
   8   0  14       14.58       26.59      3.41 o 
   9   0  14       61.28       74.75      4.75 o 
 -13   1  14        0.18        0.61      1.58 o 
 -12   1  14        4.61        4.60      0.96 o 
 -11   1  14       14.23       16.92      2.18 o 
 -10   1  14       29.47       32.72      3.13 o 
  -9   1  14       75.14       90.11      5.32 o 
  -8   1  14       16.84       21.09      2.70 o 
  -7   1  14       69.21       47.49     21.19 o 
  -6   1  14       33.27       30.55     10.42 o 
  -5   1  14      114.07      137.45      6.96 o 
  -4   1  14       73.90       70.05      5.23 o 
  -3   1  14       45.70       53.09      2.85 o 
  -2   1  14        2.19        1.41      0.71 o 
  -1   1  14        2.77        2.09      0.63 o 
   0   1  14       49.36       60.74      3.01 o 
   1   1  14       43.32       47.58     19.96 o 
   2   1  14      156.78      151.30     49.24 o 
   3   1  14       16.66       14.56      4.39 o 
   4   1  14      117.11      131.69      4.36 o 
   5   1  14        5.98        4.77      0.98 o 
   6   1  14       46.16       52.38      1.96 o 
   7   1  14       34.21       39.98      1.60 o 
   8   1  14       16.62       20.88      1.39 o 
   9   1  14       22.13       11.66      2.01 o 
 -12   2  14        3.05        0.98      1.94 o 
 -11   2  14        0.16        1.20      0.64 o 
 -10   2  14       12.26       13.18      1.52 o 
  -9   2  14        4.99        3.91      0.99 o 
  -8   2  14       59.70       47.38      3.93 o 
  -7   2  14       39.66       17.34      9.75 o 
  -6   2  14        0.74        0.29      0.84 o 
  -5   2  14        8.65        7.27      1.80 o 
  -4   2  14       14.38       14.37      2.48 o 
  -3   2  14        4.90        5.63      1.19 o 
  -2   2  14       13.47       11.86      1.91 o 
  -1   2  14        0.05       -0.88      0.88 o 
   0   2  14      112.67      132.79      5.52 o 
   1   2  14        0.12       -0.47      1.01 o 
   2   2  14       25.49       31.44      2.14 o 
   3   2  14       20.31       23.00      1.83 o 
   4   2  14       19.25       19.84      1.49 o 
   5   2  14       27.91       32.81      1.52 o 
   6   2  14        1.78        0.30      0.49 o 
   7   2  14        0.09        0.83      0.45 o 
   8   2  14        6.29        8.38      1.71 o 
 -11   3  14       14.21       12.54      1.33 o 
 -10   3  14       47.37       46.47      2.85 o 
  -9   3  14        0.46        0.42      0.71 o 
  -8   3  14        0.35        1.00      0.90 o 
  -7   3  14       42.70       38.52      5.91 o 
  -6   3  14       67.99       58.29      8.21 o 
  -5   3  14        9.63        8.07      2.31 o 
  -4   3  14       21.49       20.03      2.85 o 
  -3   3  14        0.38        0.66      1.26 o 
  -2   3  14       19.24       10.50      9.40 o 
  -1   3  14       20.16       10.92     10.79 o 
   0   3  14        0.42        0.00      0.98 o 
   1   3  14       61.37       64.65      4.60 o 
   2   3  14        4.21        2.49      0.97 o 
   3   3  14        3.72        3.25      0.86 o 
   4   3  14        0.53        0.53      0.57 o 
   5   3  14        2.32        1.27      1.29 o 
   6   3  14        6.16        9.52      1.12 o 
   7   3  14        1.58        1.16      0.87 o 
  -9   4  14        0.04       -0.08      0.83 o 
  -8   4  14        5.52        4.51      1.08 o 
  -7   4  14       14.16        6.42      5.23 o 
  -6   4  14       65.84       64.14      3.73 o 
  -5   4  14       35.38       39.19      3.05 o 
  -4   4  14        0.68        1.30      0.80 o 
  -3   4  14       45.82       47.83      3.38 o 
  -2   4  14       17.89        8.14      8.67 o 
  -1   4  14        6.48        3.73      4.54 o 
   0   4  14       29.08       17.12     16.37 o 
   1   4  14        5.65        3.08      3.47 o 
   2   4  14       17.15       17.41      2.03 o 
   3   4  14       68.90       80.43      4.69 o 
   4   4  14       12.91       17.56      2.04 o 
   5   4  14        0.75        1.58      0.91 o 
  -5   5  14        0.65       -0.18      1.09 o 
  -4   5  14       12.66       -0.09      1.59 o 
  -3   5  14        2.76        0.68      1.53 o 
  -2   5  14        1.61        0.61      0.72 o 
  -1   5  14        6.66        4.81      1.37 o 
   0   5  14        0.65        1.70      1.02 o 
 -12   1  15        8.40        8.55      0.99 o 
 -11   1  15        2.17        1.24      0.73 o 
 -10   1  15       23.66       24.09      1.98 o 
  -9   1  15        1.68        1.66      0.81 o 
  -8   1  15        9.66       10.52      1.46 o 
  -7   1  15       58.24       42.24     14.61 o 
  -6   1  15        2.63        3.23      1.40 o 
  -5   1  15        2.57        2.15      1.06 o 
  -4   1  15        0.93        2.82      0.94 o 
  -3   1  15       19.90       17.90      1.79 o 
  -2   1  15        1.00        1.07      0.65 o 
  -1   1  15       26.37       26.05      2.29 o 
   0   1  15       86.28       88.90     47.53 o 
   1   1  15       12.24       16.68      2.96 o 
   2   1  15        1.58        0.19      0.92 o 
   3   1  15        9.93       11.75      1.22 o 
   4   1  15       83.81       93.46      3.07 o 
   5   1  15        6.65        7.34      0.78 o 
   6   1  15        5.70        7.38      0.74 o 
   7   1  15        0.05       -0.54      0.54 o 
 -11   2  15        0.72        0.30      0.94 o 
 -10   2  15        7.40        6.61      2.04 o 
  -9   2  15      160.86      146.39     25.45 o 
  -8   2  15       47.47       46.90      4.09 o 
  -7   2  15        0.47        0.00      0.84 o 
  -6   2  15        9.89        7.83      3.55 o 
  -5   2  15       56.75       68.74      4.91 o 
  -4   2  15       26.81       27.71      3.10 o 
  -3   2  15       18.22       21.05      2.12 o 
  -2   2  15        3.15        2.35      1.21 o 
  -1   2  15       25.12       30.36      4.17 o 
   0   2  15       75.22       84.95      4.52 o 
   1   2  15       81.49       94.03      3.36 o 
   2   2  15        9.02       12.17      1.46 o 
   3   2  15       13.36       11.97      1.12 o 
   4   2  15        9.27       11.28      0.84 o 
   5   2  15        0.07        0.04      0.39 o 
   6   2  15        3.74        5.87      1.81 o 
 -10   3  15        0.19        0.73      0.80 o 
  -9   3  15        7.78        3.61      2.60 o 
  -8   3  15        5.46        2.13      2.19 o 
  -7   3  15       95.64       58.01     48.53 o 
  -6   3  15        0.13        0.59      1.03 o 
  -5   3  15       14.65       14.21     10.21 o 
  -4   3  15        2.33        1.94      1.70 o 
  -3   3  15        0.09        0.58      1.46 o 
  -2   3  15       32.65       41.56      5.10 o 
  -1   3  15       14.35        8.08      6.54 o 
   0   3  15       50.45       32.36     29.88 o 
   1   3  15        8.34        1.33      1.87 o 
   2   3  15        0.36        0.37      1.12 o 
   3   3  15       16.39       17.91      1.57 o 
   4   3  15       63.97       72.83      8.54 o 
   5   3  15       22.99       28.72      1.82 o 
  -7   4  15        3.03        1.03      0.63 o 
  -6   4  15       10.84        9.12      1.34 o 
  -5   4  15       17.14       14.86      1.70 o 
  -4   4  15        0.28       -0.72      0.72 o 
  -3   4  15        0.10        0.16      0.88 o 
  -2   4  15        0.34       -0.21      0.84 o 
  -1   4  15        7.73        5.00      4.56 o 
   0   4  15        2.77        1.62      1.80 o 
   1   4  15        0.15        0.27      2.34 o 
   2   4  15        7.55        8.60      2.50 o 
 -11   0  16       28.93       28.35      2.13 o 
 -10   0  16       25.48       26.92      2.27 o 
  -9   0  16        9.29        9.95      1.60 o 
  -8   0  16       23.02       31.91      3.12 o 
  -7   0  16       17.29       17.99      2.20 o 
  -6   0  16       30.21       35.29      3.02 o 
  -5   0  16      127.96      155.85      6.19 o 
  -4   0  16        0.23        0.82      1.11 o 
  -3   0  16        1.04        1.22      1.28 o 
  -2   0  16        2.07        3.63      1.15 o 
  -1   0  16        0.25       -1.25      1.25 o 
   0   0  16       32.34       31.93      2.71 o 
   1   0  16       38.10       40.50      3.03 o 
   2   0  16       96.70      115.22      4.98 o 
   3   0  16      149.27      171.92      4.90 o 
   4   0  16       31.89       35.59      2.18 o 
   5   0  16       13.30       13.65      1.36 o 
   6   0  16       29.60       34.30      2.27 o 
 -11   1  16        5.74        3.30      0.79 o 
 -10   1  16        2.23        1.53      0.78 o 
  -9   1  16       11.78       11.56      1.36 o 
  -8   1  16       16.53       15.28      1.61 o 
  -7   1  16       14.62       11.13      3.73 o 
  -6   1  16        8.61        5.35      1.84 o 
  -5   1  16       34.17       29.81     10.06 o 
  -4   1  16        0.51        0.36      0.66 o 
  -3   1  16       12.53       11.97      2.77 o 
  -2   1  16       29.79       21.57     10.17 o 
  -1   1  16        0.61        0.51      1.83 o 
   0   1  16        8.15        1.53      1.74 o 
   1   1  16      123.89       19.74      5.37 o 
   2   1  16        0.12        1.06      0.63 o 
   3   1  16       67.41       81.27      2.96 o 
   4   1  16        2.96        4.43      0.61 o 
   5   1  16        0.53        0.40      0.57 o 
   6   1  16       13.55       11.96      1.85 o 
 -10   2  16        0.06       -0.39      0.78 o 
  -9   2  16       28.85       28.78      5.12 o 
  -8   2  16        3.33        5.78      1.09 o 
  -7   2  16       53.87       48.70      3.47 o 
  -6   2  16        5.37        1.84      1.88 o 
  -5   2  16        7.62        4.62      1.55 o 
  -4   2  16        0.69        0.60      0.91 o 
  -3   2  16        0.06       -0.65      1.13 o 
  -2   2  16        5.01        3.36      2.58 o 
  -1   2  16        5.25        4.49      1.22 o 
   0   2  16       29.84       36.74      2.36 o 
   1   2  16       24.09       28.16      2.45 o 
   2   2  16        4.58        3.75      0.84 o 
   3   2  16       12.71       10.38      1.39 o 
   4   2  16        1.08        1.15      0.71 o 
   5   2  16        2.06        1.57      0.68 o 
  -8   3  16        4.12        5.31      1.48 o 
  -7   3  16       10.06        4.59      4.32 o 
  -6   3  16        0.10       -0.88      0.88 o 
  -5   3  16        0.16        0.39      0.52 o 
  -4   3  16        2.89        2.78      2.74 o 
  -3   3  16       20.25       12.92     10.49 o 
  -2   3  16        0.04       -0.08      0.91 o 
  -1   3  16        4.37        1.70      2.53 o 
   0   3  16        0.25        0.14      1.74 o 
   1   3  16       24.60       31.88      6.67 o 
   2   3  16       17.90       20.44      4.30 o 
   3   3  16       12.02       12.79      2.03 o 
  -4   4  16       17.00       -0.21      1.57 o 
  -3   4  16        0.75       -0.01      1.15 o 
  -2   4  16        7.52        8.32      1.81 o 
  -9   1  17        3.23        4.36      0.78 o 
  -8   1  17       11.21       13.14      1.66 o 
  -7   1  17       11.89        9.19      3.07 o 
  -6   1  17        2.47        0.55      0.65 o 
  -5   1  17        4.31        4.17      1.05 o 
  -4   1  17       10.82        8.96      3.26 o 
  -3   1  17        8.20        0.53      1.70 o 
  -2   1  17        9.31        1.02      2.06 o 
  -1   1  17        2.03        1.95      1.75 o 
   0   1  17       22.87       20.05      8.80 o 
   1   1  17       80.87      106.34      2.74 o 
   2   1  17        2.78        0.96      0.41 o 
   3   1  17        6.09        6.28      0.57 o 
   4   1  17        0.21       -0.61      0.61 o 
  -8   2  17       13.05       17.31      2.41 o 
  -7   2  17       47.45       31.89     26.03 o 
  -6   2  17        8.90        0.47      1.30 o 
  -5   2  17        0.04        1.21      0.95 o 
  -4   2  17        0.02       -0.32      0.83 o 
  -3   2  17        1.54        1.26      1.15 o 
  -2   2  17       39.36        0.80      1.78 o 
  -1   2  17        9.42        0.55      1.40 o 
   0   2  17        9.01        0.92      1.29 o 
   1   2  17       30.52       27.83      8.33 o 
   2   2  17        1.01        0.23      0.95 o 
  -5   3  17        2.85        0.15      1.24 o 
  -4   3  17        2.06        0.56      0.74 o 
  -3   3  17       35.06        0.36      1.70 o 
  -2   3  17       12.37        0.04      1.05 o 
  -1   3  17       15.86        0.13      1.57 o 
   0   3  17       34.39        0.05      1.88 o 
  -6   0  18       36.92       25.81     18.50 o 
  -5   0  18        3.27        1.80      1.43 o 
  -4   0  18        0.72       -1.56      2.24 o 
  -3   0  18        0.83        0.09      1.91 o 
  -2   0  18       11.66       -0.44      2.34 o 
  -1   0  18       46.48        1.35      2.85 o 
   0   0  18        0.11        0.92      1.08 o 
   1   0  18      196.75      252.62      8.47 o 
  -6   1  18        0.71        0.46      1.17 o 
  -5   1  18        4.57        0.39      1.33 o 
  -4   1  18        3.39        0.44      1.26 o 
  -3   1  18        8.14       -0.48      1.49 o 
  -2   1  18        0.80        0.10      1.36 o 
  -1   1  18        5.69       -0.03      1.25 o 
   0   1  18        8.95        0.29      1.25 o 
   1   1  18       35.10       38.77      3.24 o 
  -5   2  18        0.31       -0.20      1.46 o 
  -4   2  18        1.72        0.02      1.08 o 
  -3   2  18        1.06       -0.63      1.13 o 
  -2   2  18        7.59        0.51      1.12 o 
  -1   2  18        0.80        0.63      1.58 o 
                                                 
